# Supplementary material for: The Sulfamate Small Molecule CAIX Inhibitor S4 Modulates Doxorubicin Efficacy
Source: PLoS One. 2016 Aug 11;11(8):e0161040. doi: 10.1371/journal.pone.0161040 (PMC4981362; doi:10.1371/journal.pone.0161040)
Supplement: S1 File — The data of all three independent biological repeats is included of all cell lines described in the manuscript. (XLSX) [file pone.0161040.s005.xlsx]

## Sheet: Sheet1
Cell viability assays Doxorubicin +/- S4
	MDA-MB-231
	Doxorubicin (µM)	N-1	N-2	N-3	N+1	N+2	N+3	H-1	H-2	H-3	H+1	H+2	H+3
	0	100	100	100	100	100	100	100	100	100	100	100	100
	0.01	98.4	114.7	92.1	112.7	98.7	91.2	96.2	95.5	94.9	106.6	95.6	91.5
	0.05	45	79.8	68.2	58.3	55.1	44	74.2	78.4	87.2	75.4	76.1	58.6
	0.1	39.7	65	45	51.3	56.7	53.5	67.4	76	87.9	75.2	65.1	48.9
	0.125	38.4	58.2	45.6	59.2	64.2	56.5	59.2	53.2	63.9	63.7	61.2	52
	0.25	44.3	57.6	54.7	38.5	46.1	32.5	47.3	48.6	53.2	39.5	33.4	21.4
	0.5	8		26	0.4		19.1	28.1	35.4	38.6	33.8	22	13.6
	1	5.8	15.9	7.9	6.7	16.2	7.6	27.6	27.7	46.3	5.1	1.7	6.8
	2.5	4.8		-9.6	-0.1		-4.9	-1.9	-3.8	0.3	0.2	-10.6	3.7
	5	-0.2	7.3	3.7	-9	3.6	-0.6	-4.1	11.7	3.6	-8.5	-13	9.4
	FaDu
	Doxorubicin (µM)	N-1	N-2	N-3	N+1	N+2	N+3	H-1	H-2	H-3	H+1	H+2	H+3
	0	100	100	100	100	100	100	100	100	100	100	100	100
	0.01	92.3	86.8	108.7	119.8	97.6	79.3	83.1	80	106	77.2	102.4	74.8
	0.05	69.3	59	88.7	75.8	61.8	76.4	67.4	79.3	87.6	80	70	51.1
	0.1	37.1	39.6	40.2	48.5	43.9	42.6	46.2	32.9	56.5	42.7	39.4	32.9
	0.125	28.5	26.9	32.4	34.4	32.1	31.8	31.8	43.5	53	48.6	33	32.9
	0.25	18	15	19.9	22.5	20.5	20.5	17.7	22.6	25.8	27.7	18.1	23.4
	0.5	15.2	11.9	17.8	18.7	19.1	19.2	13.8	17	21.1	20.6		14.7
	1	15.2	11.6	17.3	19.5	18.3	19.1	14.1	16.5	21.7	19.8	17.3	12.4
	2.5		9.1	14.4	15.7	17.5	16.5	13.9	13.8	18.9	16.3	14.7	10.7
	5	8.7	7	11	12	11.7	11.3	9.8	11	13.9	13.3	10.7	9.1
	HT29 shCAIX - No KD
	Doxorubicin (µM)	N-1	N-2	N-3	N+1	N+2	N+3	H-1	H-2	H-3	H+1	H+2	H+3
	0	100	100	100	100	100	100	100	100	100	100	100	100
	0.01	119.1	113.9	102	92.1	84.4	121.8	134.7	97.5	109.9	117.6	81.7	127.5
	0.05	103.9	64.1	103.9	36.6	35.3	73.4	84.5	24.6	94.9	55.4	43.6	73.7
	0.1	88.8	65.5	105.8	28.6	35.8	49.4	75.6	28.8	49.5	49.5	47.5	58.3
	0.125	61.9	39.9	103.7	30	33.4	43.1	48	22.4	38.8	52.3	49	57.1
	0.25	22.4	22.1	67	33	32.2	41.7	28.8	20.3	33.4	49.3	51.4	56.2
	0.5	13.5	10.8	32.7	23.6	29.7	37	15.2	10.5	17	42.5	43.7	36.6
	1	4.5	0.8	12.3	8.7	16.6	23.3	7.1	5.5	7.8	18.2	23.6	23.2
	2.5	1.3	0	2.8	1.1	2.6	6.9	2.8	3.6	3.5	0.3	8.6	10.1
	5	1.9	1.1	4	0	3.9	9.8	2.2	5.3	2.3	14.9	18.8	16.2
	HT29 shCAIX - CAIX KD
	Doxorubicin (µM)	N-1	N-2	N-3	N+1	N+2	N+3	H-1	H-2	H-3	H+1	H+2	H+3
	0	100	100	100	100	100	100	100	100	100	100	100	100
	0.01	109.7	108.5	106.8	98.1	100.4	101.1	115.5	110.8	111.3	132.3	89.7	121.7
	0.05	57.4	44.9	93.6	49.2	36.9	95.5	53.3	29.2	83.6	63.9	56.7	64.8
	0.1	47.9	35.2	52.8	47	30.7	59.5	39.1	33.5	38.4	53.6	52.9	46.2
	0.125	31.3	31.3	37.6	44.7	24.8	43.5	35.7	32.7	40	50.8	58.3	49
	0.25	24.8	24.2	31.4	38	27.6	41.8	25.8	21.6	28.9	44.2	50.8	38.6
	0.5	13.1	13.3	20.5	27	24.4	31	13.4	11.2	19.2	38.8	50.3	28.4
	1	7.3	6.5	10	16.9	12.8	19.4	6.5	5.2	8.4	26.3	31	16.8
	2.5	0	5.5	4.9	4.6	4.3	7.5	2.4	0	4.7	11.9	14.6	7.4
	5	1.1	3.2	4.5	3.1	7.9	7.2	2.3	1.1	4.3	7.3	13.4	6.8
	HT29 shCAIX - No KD - 10% FCS
	Doxorubicin (µM)	N-1	N-2	N-3	N+1	N+2	N+3	H-1	H-2	H-3	H+1	H+2	H+3
	0	100	100	100	100	100	100	100	100	100	100	100	100
	0.1	122.2	97.3	92.1	156.4	151.7	127.3	112.2	97.1	96	125.9	96	100.2
	0.25	104	45.2	57.6	130.1	63.9	69.4	61	52.6	62.8	78.4	48	77.7
	0.5	48.3	22.9	20.7	54.2	44.6	21.9	24.3	19.4	20.6	38.6	6.5	20
	1	29.7	17.7	8.2	48.6	38.8	29.4	20.9	10.1	11.6	36.7	18.6	17.1
	HT29 shCAIX - With KD - 10% FCS
	Doxorubicin (µM)	N-1	N-2	N-3	N+1	N+2	N+3	H-1	H-2	H-3	H+1	H+2	H+3
	0	100	100	100	100	100	100	100	100	100	100	100	100
	0.1	109.2	95.2	106.3	112.5	128.4	133.8	143.3	88.5	108.5	122.2	93.4	108.4
	0.25	94.3	49.9	70.4	91	60.7	73.2	117.1	58.5	83.9	87.5	61.3	64.8
	0.5	45.3	19.8	29.5	43	26.8	35.3	47.4	25.2	36.4	38.1	44.2	46
	1	34.2	13.3	22.6	39.3	43.5	40.9	41.5	17.2	22.7	31.8	49.7	46.1
