# Supplementary material for: The Sulfamate Small Molecule CAIX Inhibitor S4 Modulates Doxorubicin Efficacy
Source: PLoS One. 2016 Aug 11;11(8):e0161040. doi: 10.1371/journal.pone.0161040 (PMC4981362; doi:10.1371/journal.pone.0161040)
Supplement: S2 File — Q-PCR data of three independent repeats is included of HT29 –CAIX high and HT29 –CAIX low cells exposed to normoxic and hypoxic conditions. (XLSX) [file pone.0161040.s006.xlsx]

## Sheet: Sheet1
Q-PCR
		exp 1			exp 2			exp 3
		ca9	vegf		ca9	vegf		ca9	vegf
	shCAIXN-dox	3.99607e-05	3.49086e-05		0.00010657	0.000127785		8.75369e-05	0.000197222
	shCAIXN+dox	1.1149e-05	5.60976e-05		2.07932e-05	0.000255924		3.26091e-05	0.000335344
	shCAIXH-dox	0.00161131	0.000354327		0.0026471	0.00156195		0.00308542	0.00101425
	shCAIXH+dox	0.000657297	0.00022635		0.000638529	0.00143091		0.00139797	0.00094967
	NORMALIZED
		exp 1			exp 2			exp 3
		ca9	vegf		ca9	vegf		ca9	vegf
	shCAIXN-dox	1	1		1	1		1	1
	shCAIXN+dox	0.278998	1.60699		0.195114	2.00277		0.372518	1.70033
	shCAIXH-dox	40.3223	10.1501		24.8392	12.2233		35.247	5.14266
	shCAIXH+dox	16.4486	6.48406		5.99166	11.1978		15.97	4.81523
