# Supplementary material for: The Sulfamate Small Molecule CAIX Inhibitor S4 Modulates Doxorubicin Efficacy
Source: PLoS One. 2016 Aug 11;11(8):e0161040. doi: 10.1371/journal.pone.0161040 (PMC4981362; doi:10.1371/journal.pone.0161040)
Supplement: S3 File — Tumor volumes were normalized to start of treatment and tumor growth was fitted with linear regression fits to extrapolate the time to reach 5 times start volume (T5xSV). Group 1 was treated with vehicle, group 2 was treated with S4, group 3 was treated with doxorubicin in combination with vehicle, and group 4 was treated with the combination of doxorubicin with S4. (XLS) [file pone.0161040.s007.xls]

## Sheet: Group 1
		015-519	Days	Normalized		005-605	Days	Normalized		008-053	Days	Normalized		007-870	Days	Normalized		007-323	Days	Normalized
2011-08-24		20	-13			85	-2			20	-13	0.2		20	-4			20	-7
2011-08-25			-12				-1			20	-12	0.2		20	-3			20	-6
2011-08-26		20	-11			107	0	1		20	-11	0.2		20	-2			20	-5
2011-08-27			-10			154	1	1.43925		20	-10	0.2		20	-1			40	-4
2011-08-28		10	-9			203	2	1.8972		0	-9	0		105	0	1		85	-3
2011-08-29			-8				3				-8				1				-2
2011-08-30		20	-7			413	4	3.85981		0	-7	0		146	2	1.39048		90	-1
2011-08-31			-6				5				-6			158	3	1.50476		100	0	1
2011-09-01		20	-5			480	6	4.48598		20	-5	0.2		273	4	2.6		190	1	1.9
2011-09-02		20	-4			563	7	5.26168			-4				5				2
2011-09-03			-3				8			20	-3	0.2		290	6	2.7619		225	3	2.25
2011-09-04			-2				9				-2				7				4
2011-09-05		65	-1			710	10	6.63551		80	-1	0.8		444	8	4.22857		260	5	2.6
2011-09-06		108	0	1		882	11	8.24299		100	0	1		515	9	4.90476		442	6	4.42
2011-09-07		160	1	1.48148		924	12	8.63551			1				10				7
2011-09-08		233	2	2.15741		984	13	9.19626			2				11				8
2011-09-09		306	3	2.83333		1044	14	9.75701		136	3	1.36		612	12	5.82857		550	9	5.5
2011-09-10			4							211	4	2.11		645	13	6.14286		630	10	6.3
2011-09-11			5							250	5	2.5		650	14	6.19048		675	11	6.75
2011-09-12		398	6	3.68519						314	6	3.14		662	15	6.30476		700	12	7
2011-09-13		470	7	4.35185						378	7	3.78		675	16	6.42857		725	13	7.25
2011-09-14		482	8	4.46296							8				17				14
2011-09-15		495	9	4.58333							9				18				15
2011-09-16		621	10	5.75						577	10	5.77		700	19	6.66667		775	16	7.75
2011-09-17			11							632	11	6.32		780	20	7.42857		852	17	8.52
2011-09-18			12							666	12	6.66		803	21	7.64762		924	18	9.24
2011-09-19		679	13	6.28704						700	13	7		826	22	7.86667		1008	19	10.08
2011-09-20		730	14	6.75926						740	14	7.4		891	23	8.48571		1082	20	10.82
2011-09-21		780	15	7.22222							15				24
2011-09-22		827	16	7.65741							16				25
2011-09-23		875	17	8.10185						882	17	8.82		924	26	8.8
2011-09-24		940	18	8.7037						932	18	9.32		1059	27	10.0857
2011-09-25		1005	19	9.30556						992	19	9.92
2011-09-26		1071	20	9.91667
							FIT						Combined
Days	015-519	005-605	008-053	007-870	007-323
0	1	1	1	1	1		1.191	0.8604	0.3321	1.287	1.164		1	1	1	1	1
1	1.48148	1.43925			1.9														1.48148	1.43925			1.9
2	2.15741	1.8972		1.39048			2.0226	2.134	1.3457	1.9164	2.088		2.15741	1.8972	1.3457	1.39048	2.088
3	2.83333		1.36	1.50476	2.25														2.83333		1.36	1.50476	2.25
4		3.85981	2.11	2.6			2.8542	3.4076	2.3593	2.5458	3.012		2.8542	3.85981	2.11	2.6	3.012
5			2.5		2.6																2.5		2.6
6	3.68519	4.48598	3.14	2.7619	4.42		3.6858	4.6812	3.3729	3.1752	3.936		3.68519	4.48598	3.14	2.7619	4.42
7	4.35185	5.26168	3.78																4.35185	5.26168	3.78
8	4.46296			4.22857			4.5174	5.9548	4.3865	3.8046	4.86		4.46296	5.9548	4.3865	4.22857	4.86
9	4.58333			4.90476	5.5														4.58333			4.90476	5.5
10	5.75	6.63551	5.77		6.3		5.349	7.2284	5.4001	4.434	5.784		5.75	6.63551	5.77	4.434	6.3
11		8.24299	6.32		6.75															8.24299	6.32		6.75
12		8.63551	6.66	5.82857	7		6.1806	8.502	6.4137	5.0634	6.708		6.1806	8.63551	6.66	5.82857	7
13	6.28704	9.19626	7	6.14286	7.25														6.28704	9.19626	7	6.14286	7.25
14	6.75926	9.75701	7.4	6.19048			7.0122	9.7756	7.4273	5.6928	7.632		6.75926	9.75701	7.4	6.19048	7.632
15	7.22222			6.30476															7.22222			6.30476
16	7.65741			6.42857	7.75		7.8438	11.0492	8.4409	6.3222	8.556		7.65741	11.0492	8.4409	6.42857	7.75
17	8.10185		8.82		8.52														8.10185		8.82		8.52
18	8.7037		9.32		9.24		8.6754	12.3228	9.4545	6.9516	9.48		8.7037	12.3228	9.32	6.9516	9.24
19	9.30556		9.92	6.66667	10.08														9.30556		9.92	6.66667	10.08
20	9.91667			7.42857	10.82		9.507	13.5964	10.4681	7.581	10.404		9.91667	13.5964	10.4681	7.42857	10.82
21				7.64762
22				7.86667
23				8.48571
24
25
26				8.8
27				10.0857

## Sheet: Group 2
		312-375	Days	Normalized		111-111	Days	Normalized		006-818	Days	Normalized		002-867	Days	Normalized		016-258	Days	Normalized
2011-08-24		20	-9			0	-9			20	-9			0	-9			20	-9
2011-08-25		20	-8			0	-8			20	-8			0	-8			20	-8
2011-08-26		20	-7			0	-7			20	-7			0	-7			10	-7
2011-08-27		20	-6			0	-6			20	-6			10	-6			10	-6
2011-08-28		0	-5			10	-5			60	-5			20	-5			20	-5
2011-08-29			-4				-4				-4				-4				-4
2011-08-30		20	-3			10	-3			80	-3			40	-3			30	-3
2011-08-31			-2				-2			80	-2			65	-2				-2
2011-09-01		40	-1			70	-1			90	-1			85	-1			90	-1
2011-09-02		66	0	1		66	0	1		127	0	1		127	0	1		97	0	1
2011-09-03		105	1	1.59091		90	1	1.36364		158	1	1.24409		172	1	1.35433		121	1	1.24742
2011-09-04			2				2				2				2				2
2011-09-05		144	3	2.18182		132	3	2		230	3	1.81102		260	3	2.04724		170	3	1.75258
2011-09-06		223	4	3.37879		244	4	3.69697		338	4	2.66142		304	4	2.3937		253	4	2.60825
2011-09-07			5				5				5				5				5
2011-09-08			6				6				6				6				6
2011-09-09		400	7	6.06061		414	7	6.27273		439	7	3.45669		532	7	4.18898		354	7	3.64948
2011-09-10		420	8	6.36364		561	8	8.5		561	8	4.41732		575	8	4.52756		405	8	4.17526
2011-09-11		469	9	7.10606		648	9	9.81818		594	9	4.67717		650	9	5.11811		486	9	5.01031
2011-09-12		526	10	7.9697		714	10	10.8182		647	10	5.09449		715	10	5.62992		483	10	4.97938
2011-09-13		584	11	8.84848		780	11	11.8182		700	11	5.51181		780	11	6.14173		480	11	4.94845
2011-09-14			12				12				12				12				12
2011-09-15			13				13				13				13				13
2011-09-16		852	14	12.9091		900	14	13.6364		756	14	5.95276		885	14	6.9685		546	14	5.62887
2011-09-17		945	15	14.3182		956	15	14.4848		900	15	7.08661		934	15	7.35433		600	15	6.18557
2011-09-18		990	16	15		1087	16	16.4697		938	16	7.38583		1073	16	8.44882		662	16	6.82474
2011-09-19										950	17	7.48031						724	17	7.46392
2011-09-20										975	18	7.67717						720	18	7.42268
2011-09-21																			19
2011-09-22																			20
2011-09-23																		820	21	8.45361
2011-09-24																		865	22	8.91753
2011-09-25																		910	23	9.38144
2011-09-26																		970	24	10
2011-09-27																		1029	25	10.6082
							FIT						Combined
DAYS	312-375	111-111	006-818	002-867	016-258
0	1	1	1	1	1		-0.05324	0.1833	0.98	0.8698	1.009		1	1	1	1	1
1	1.59091	1.36364	1.24409	1.35433	1.24742								1.59091	1.36364	1.24409	1.35433	1.24742
2							1.72976	2.1767	1.758	1.7828	1.7436
3	2.18182	2	1.81102	2.04724	1.75258								2.18182	2	1.81102	2.04724	1.75258
4	3.37879	3.69697	2.66142	2.3937	2.60825		3.51276	4.1701	2.536	2.6958	2.4782		3.37879	3.69697	2.66142	2.3937	2.60825
5
6							5.29576	6.1635	3.314	3.6088	3.2128
7	6.06061	6.27273	3.45669	4.18898	3.64948								6.06061	6.27273	3.45669	4.18898	3.64948
8	6.36364	8.5	4.41732	4.52756	4.17526		7.07876	8.1569	4.092	4.5218	3.9474								6.36364	8.5	4.41732	4.52756	4.17526
9	7.10606	9.81818	4.67717	5.11811	5.01031								7.10606	9.81818	4.67717	5.11811	5.01031
10	7.9697	10.8182	5.09449	5.62992	4.97938		8.86176	10.1503	4.87	5.4348	4.682								7.9697	10.8182	5.09449	5.62992	4.97938
11	8.84848	11.8182	5.51181	6.14173	4.94845								8.84848	11.8182	5.51181	6.14173	4.94845
12							10.6448	12.1437	5.648	6.3478	5.4166
13
14	12.9091	13.6364	5.95276	6.9685	5.62887		12.4278	14.1371	6.426	7.2608	6.1512		12.9091	13.6364	5.95276	6.9685	5.62887
15	14.3182	14.4848	7.08661	7.35433	6.18557														14.3182	14.4848	7.08661	7.35433	6.18557
16	15	16.4697	7.38583	8.44882	6.82474		14.2108	16.1305	7.204	8.1738	6.8858		15	16.4697	7.38583	8.44882	6.82474
17			7.48031		7.46392																7.48031		7.46392
18			7.67717		7.42268		15.9938	18.1239	7.982	9.0868	7.6204		15.9938	18.1239	7.67717	9.0868	7.42268
19
20							17.7768	20.1173	8.76	9.9998	8.355		17.7768	20.1173	8.76	9.9998	8.355
21					8.45361
22					8.91753
23					9.38144
24					10
25					10.6082

## Sheet: Group 3
		009-541	Days	Normalized		007-809	Days	Normalized		007-347	Days	Normalized		005-609	Days	Normalized		001-793	Days	Normalized
2011-08-24		20	-8			20	-8			20	-10			20	-8			20	-8
2011-08-25		20	-7			20	-7			20	-9			20	-7			20	-7
2011-08-26		20	-6			20	-6			10	-8			20	-6			20	-6
2011-08-27		20	-5			20	-5			10	-7			20	-5			20	-5
2011-08-28		40	-4			40	-4			20	-6			40	-4			20	-4
2011-08-29			-3				-3				-5				-3				-3
2011-08-30		50	-2			50	-2			20	-4			50	-2			40	-2
2011-08-31			-1				-1				-3				-1				-1
2011-09-01		114	0	1		140	0	1		30	-2			125	0	1		110	0	1
2011-09-02			1				1				-1				1				1
2011-09-03		234	2	2.05263		245	2	1.75		80	0	1		169	2	1.352		148	2	1.34545
2011-09-04			3				3				1				3				3
2011-09-05		400	4	3.50877		322	4	2.3		90	2	1.125		253	4	2.024		205	4	1.86364
2011-09-06		430	5	3.77193		371	5	2.65		100	3	1.25		252	5	2.016		320	5	2.90909
2011-09-07			6				6			130	4	1.625			6				6
2011-09-08			7				7				5				7				7
2011-09-09		550	8	4.82456		420	8	3		140	6	1.75		320	8	2.56		325	8	2.95455
2011-09-10		540	9	4.73684		527	9	3.76429		220	7	2.75		380	9	3.04		364	9	3.30909
2011-09-11		515	10	4.51754		529	10	3.77857		245	8	3.0625		400	10	3.2		352	10	3.2
2011-09-12		557	11	4.88596		568	11	4.05714		272	9	3.4		455	11	3.64		392	11	3.56364
2011-09-13		600	12	5.26316		608	12	4.34286		300	10	3.75		510	12	4.08		432	12	3.92727
2011-09-14			13				13				11				13				13
2011-09-15			14				14				12				14				14
2011-09-16		690	15	6.05263		770	15	5.5		360	13	4.5		618	15	4.944		567	15	5.15455
2011-09-17		725	16	6.35965		780	16	5.57143		310	14	3.875		630	16	5.04		600	16	5.45455
2011-09-18		792	17	6.94737		790	17	5.64286		330	15	4.125		707	17	5.656		638	17	5.8
2011-09-19		858	18	7.52632		800	18	5.71429		384	16	4.8		784	18	6.272		675	18	6.13636
2011-09-20		930	19	8.15789		819	19	5.85		459	17	5.7375		815	19	6.52		700	19	6.36364
2011-09-21							20				18				20				20
2011-09-22							21				19				21				21
2011-09-23						858	22	6.12857		485	20	6.0625		924	22	7.392		772	22	7.01818
2011-09-24						930	23	6.64286		513	21	6.4125		963	23	7.704		786	23	7.14545
2011-09-25						962	24	6.87143		541	22	6.7625						800	24	7.27273
2011-09-26										571	23	7.1375						823	25	7.48182
2011-09-27										600	24	7.5						847	26	7.7
2011-09-28										633	25	7.9125						909	27	8.26364
2011-09-29										666	26	8.325						971	28	8.82727
2011-09-30										700	27	8.75						1035	29	9.40909
2011-10-01										680	28	8.5
2011-10-02										660	29	8.25
2011-10-03										660	30	8.25
2011-10-04										660	31	8.25
2011-10-05											32
2011-10-06											33
2011-10-07										787	34	9.8375
							FIT						Combined
DAYS	009-541	007-809	007-347	005-609	001-793
0	1	1	1	1	1		1.644	1.376	0.6964	0.5511	0.8643		1	1	1	1	1
1
2	2.05263	1.75	1.125	1.352	1.34545		2.2822	1.852	1.239	1.1545	1.4191		2.05263	1.75	1.125	1.352	1.34545
3			1.25																		1.25
4	3.50877	2.3	1.625	2.024	1.86364		2.9204	2.328	1.7816	1.7579	1.9739		3.50877	2.3	1.625	2.024	1.86364
5	3.77193	2.65		2.016	2.90909														3.77193	2.65		2.016	2.90909
6			1.75				3.5586	2.804	2.3242	2.3613	2.5287		3.5586	2.804	1.75	2.3613	2.5287
7			2.75																		2.75
8	4.82456	3	3.0625	2.56	2.95455		4.1968	3.28	2.8668	2.9647	3.0835		4.82456	3	3.0625	2.56	2.95455
9	4.73684	3.76429	3.4	3.04	3.30909														4.73684	3.76429	3.4	3.04	3.30909
10	4.51754	3.77857	3.75	3.2	3.2		4.835	3.756	3.4094	3.5681	3.6383		4.51754	3.77857	3.75	3.2	3.2
11	4.88596	4.05714		3.64	3.56364														4.88596	4.05714		3.64	3.56364
12	5.26316	4.34286		4.08	3.92727		5.4732	4.232	3.952	4.1715	4.1931		5.26316	4.34286	3.952	4.08	3.92727
13			4.5																		4.5
14			3.875				6.1114	4.708	4.4946	4.7749	4.7479										3.875
15	6.05263	5.5	4.125	4.944	5.15455								6.05263	5.5	4.125	4.944	5.15455
16	6.35965	5.57143	4.8	5.04	5.45455		6.7496	5.184	5.0372	5.3783	5.3027								6.35965	5.57143	4.8	5.04	5.45455
17	6.94737	5.64286	5.7375	5.656	5.8								6.94737	5.64286	5.7375	5.656	5.8
18	7.52632	5.71429		6.272	6.13636		7.3878	5.66	5.5798	5.9817	5.8575								7.52632	5.71429		6.272	6.13636
19	8.15789	5.85		6.52	6.36364								8.15789	5.85	5.8511	6.52	6.36364
20			6.0625				8.026	6.136	6.1224	6.5851	6.4123										6.0625
21			6.4125
22		6.12857	6.7625	7.392	7.01818
23		6.64286	7.1375	7.704	7.14545
24		6.87143	7.5		7.27273
25			7.9125		7.48182
26			8.325		7.7
27			8.75		8.26364
28			8.5		8.82727
29			8.25		9.40909
30			8.25
31			8.25
32
33
34			9.8375

## Sheet: Group 4
		009-636	Days	Normalized		011-785	Days	Normalized		013-563	Days	Normalized		222-222	Days	Normalized		018-122	Days	Normalized
2011-08-24		20	-9			0	-9			20	-9			0	-9			0	-9
2011-08-25		20	-8			0	-8			20	-8			0	-8			0	-8
2011-08-26		20	-7			0	-7			20	-7			0	-7			10	-7
2011-08-27		40	-6			0	-6			20	-6			0	-6			10	-6
2011-08-28		20	-5			10	-5			20	-5			0	-5			10	-5
2011-08-29			-4				-4				-4				-4				-4
2011-08-30		20	-3			20	-3			20	-3			20	-3			20	-3
2011-08-31			-2				-2				-2				-2				-2
2011-09-01		65	-1			40	-1			90	-1			50	-1			80	-1
2011-09-02		70	0	1		60	0	1		99	0	1		69	0	1		105	0	1
2011-09-03		126	1	1.8		90	1	1.5		126	1	1.27273		100	1	1.44928		195	1	1.85714
2011-09-04			2				2				2				2				2
2011-09-05		156	3	2.22857		154	3	2.56667		220	3	2.22222		124	3	1.7971		280	3	2.66667
2011-09-06		205	4	2.92857		162	4	2.7		225	4	2.27273		213	4	3.08696		306	4	2.91429
2011-09-07			5				5				5				5				5
2011-09-08			6				6				6				6				6
2011-09-09		465	7	6.64286		250	7	4.16667		320	7	3.23232		307	7	4.44928		338	7	3.21905
2011-09-10		498	8	7.11429		325	8	5.41667		371	8	3.74747		413	8	5.98551		400	8	3.80952
2011-09-11		506	9	7.22857		462	9	7.7		396	9	4		440	9	6.37681		420	9	4
2011-09-12		535	10	7.64286		528	10	8.8		426	10	4.30303		467	10	6.76812		457	10	4.35238
2011-09-13		564	11	8.05714		594	11	9.9		456	11	4.60606		495	11	7.17391		495	11	4.71429
2011-09-14			12				12				12				12				12
2011-09-15			13				13				13				13				13
2011-09-16		772	14	11.0286		651	14	10.85		625	14	6.31313		600	14	8.69565		543	14	5.17143
2011-09-17		838	15	11.9714		690	15	11.5		715	15	7.22222		627	15	9.08696		600	15	5.71429
2011-09-18		858	16	12.2571		711	16	11.85		746	16	7.53535		656	16	9.50725		660	16	6.28571
2011-09-19		877	17	12.5286		731	17	12.1833		776	17	7.83838		684	17	9.91304		720	17	6.85714
2011-09-20		1008	18	14.4		756	18	12.6		840	18	8.48485		752	18	10.8986		785	18	7.47619
2011-09-21							19				19				19				19
2011-09-22							20				20				20				20
2011-09-23						761	21	12.6833		772	21	7.79798		788	21	11.4203		825	21	7.85714
2011-09-24						758	22	12.6333		836	22	8.44444		820	22	11.8841		839	22	7.99048
2011-09-25						756	23	12.6		900	23	9.09091		853	23	12.3623		853	23	8.12381
2011-09-26						810	24	13.5		965	24	9.74747		895	24	12.971		916	24	8.72381
2011-09-27						865	25	14.4167		1031	25	10.4141		980	25	14.2029		980	25	9.33333
2011-09-28						895	26	14.9167
2011-09-29						925	27	15.4167
2011-09-30						956	28	15.9333
							FIT						Combined
DAYS	009-636	011-785	013-563	222-222	018-122
0	1	1	1	1	1		0.6986	1.971	0.9298	1.211	1.352		1	1	1	1	1
1	1.8	1.5	1.27273	1.44928	1.85714								1.8	1.5	1.27273	1.44928	1.85714
2							2.158	3.0134	1.6708	2.2272	1.968
3	2.22857	2.56667	2.22222	1.7971	2.66667								2.22857	2.56667	2.22222	1.7971	2.66667
4	2.92857	2.7	2.27273	3.08696	2.91429		3.6174	4.0558	2.4118	3.2434	2.584		2.92857	2.7	2.27273	3.08696	2.91429
5
6							5.0768	5.0982	3.1528	4.2596	3.2
7	6.64286	4.16667	3.23232	4.44928	3.21905								6.64286	4.16667	3.23232	4.44928	3.21905
8	7.11429	5.41667	3.74747	5.98551	3.80952		6.5362	6.1406	3.8938	5.2758	3.816								7.11429	5.41667	3.74747	5.98551	3.80952
9	7.22857	7.7	4	6.37681	4								7.22857	7.7	4	6.37681	4
10	7.64286	8.8	4.30303	6.76812	4.35238		7.9956	7.183	4.6348	6.292	4.432								7.64286	8.8	4.30303	6.76812	4.35238
11	8.05714	9.9	4.60606	7.17391	4.71429								8.05714	9.9	4.60606	7.17391	4.71429
12							9.455	8.2254	5.3758	7.3082	5.048
13
14	11.0286	10.85	6.31313	8.69565	5.17143		10.9144	9.2678	6.1168	8.3244	5.664		11.0286	10.85	6.31313	8.69565	5.17143
15	11.9714	11.5	7.22222	9.08696	5.71429														11.9714	11.5	7.22222	9.08696	5.71429
16	12.2571	11.85	7.53535	9.50725	6.28571		12.3738	10.3102	6.8578	9.3406	6.28		12.2571	11.85	7.53535	9.50725	6.28571
17	12.5286	12.1833	7.83838	9.91304	6.85714														12.5286	12.1833	7.83838	9.91304	6.85714
18	14.4	12.6	8.48485	10.8986	7.47619		13.8332	11.3526	7.5988	10.3568	6.896		14.4	12.6	8.48485	10.8986	7.47619
19
20							15.2926	12.395	8.3398	11.373	7.512		15.2926	12.395	8.3398	11.373	7.512
21		12.6833	7.79798	11.4203	7.85714
22		12.6333	8.44444	11.8841	7.99048
23		12.6	9.09091	12.3623	8.12381
24		13.5	9.74747	12.971	8.72381
25		14.4167	10.4141	14.2029	9.33333
26		14.9167
27		15.4167
28		15.9333

## Sheet: Regression Fit
						Calculated
Group 1	a	b		T5XSV		Days	0	2	4	6	8	10	12	14	16	18	20
015-519	0.4158	1.191		9.16065			1.191	2.0226	2.8542	3.6858	4.5174	5.349	6.1806	7.0122	7.8438	8.6754	9.507
005-605	0.6368	0.8604		6.50063			0.8604	2.134	3.4076	4.6812	5.9548	7.2284	8.502	9.7756	11.0492	12.3228	13.5964
008-053	0.5068	0.3321		9.21054			0.3321	1.3457	2.3593	3.3729	4.3865	5.4001	6.4137	7.4273	8.4409	9.4545	10.4681
007-870	0.3147	1.287		11.7985			1.287	1.9164	2.5458	3.1752	3.8046	4.434	5.0634	5.6928	6.3222	6.9516	7.581
007-323	0.462	1.164		8.30303			1.164	2.088	3.012	3.936	4.86	5.784	6.708	7.632	8.556	9.48	10.404
Group 2	a	b
312-375	0.8915	-0.05324		5.66824			-0.05324	1.72976	3.51276	5.29576	7.07876	8.86176	10.6448	12.4278	14.2108	15.9938	17.7768
111-111	0.9967	0.1833		4.83265			0.1833	2.1767	4.1701	6.1635	8.1569	10.1503	12.1437	14.1371	16.1305	18.1239	20.1173
006-818	0.389	0.98		10.3342			0.98	1.758	2.536	3.314	4.092	4.87	5.648	6.426	7.204	7.982	8.76
002-867	0.4565	0.8698		9.04754			0.8698	1.7828	2.6958	3.6088	4.5218	5.4348	6.3478	7.2608	8.1738	9.0868	9.9998
016-258	0.3673	1.009		10.8658			1.009	1.7436	2.4782	3.2128	3.9474	4.682	5.4166	6.1512	6.8858	7.6204	8.355
Group 3	a	b
009-541	0.3191	1.644		10.5171			1.644	2.2822	2.9204	3.5586	4.1968	4.835	5.4732	6.1114	6.7496	7.3878	8.026
007-809	0.238	1.376		15.2269			1.376	1.852	2.328	2.804	3.28	3.756	4.232	4.708	5.184	5.66	6.136
007-347	0.2713	0.6964		15.8629			0.6964	1.239	1.7816	2.3242	2.8668	3.4094	3.952	4.4946	5.0372	5.5798	6.1224
005-609	0.3017	0.5511		14.7461			0.5511	1.1545	1.7579	2.3613	2.9647	3.5681	4.1715	4.7749	5.3783	5.9817	6.5851
001-793	0.2774	0.8643		14.9088			0.8643	1.4191	1.9739	2.5287	3.0835	3.6383	4.1931	4.7479	5.3027	5.8575	6.4123
Group 4	a	b
009-636	0.7297	0.6986		5.89475			0.6986	2.158	3.6174	5.0768	6.5362	7.9956	9.455	10.9144	12.3738	13.8332	15.2926
011-785	0.5212	1.971		5.81159			1.971	3.0134	4.0558	5.0982	6.1406	7.183	8.2254	9.2678	10.3102	11.3526	12.395
013-563	0.3705	0.9298		10.9857			0.9298	1.6708	2.4118	3.1528	3.8938	4.6348	5.3758	6.1168	6.8578	7.5988	8.3398
222-222	0.5081	1.211		7.45719			1.211	2.2272	3.2434	4.2596	5.2758	6.292	7.3082	8.3244	9.3406	10.3568	11.373
018-122	0.308	1.352		11.8442			1.352	1.968	2.584	3.2	3.816	4.432	5.048	5.664	6.28	6.896	7.512

## Sheet: Weight Group 1
		015-519	Days	Normalized		005-605	Days	Normalized		008-053	Days	Normalized		007-870	Days	Normalized		007-323	Days	Normalized
2011-08-12		24				22				25				23				24
2011-08-13
2011-08-14
2011-08-15		22				23				25				24				23
2011-08-16
2011-08-17		23				23				24				25				24
2011-08-18
2011-08-19		24				24				26				24				24
2011-08-20
2011-08-21
2011-08-22		22				24				26				25				25
2011-08-23
2011-08-24		23				24				25				25				24
2011-08-25
2011-08-26		23				24	0	1		25				25				24
2011-08-27							1
2011-08-28							2							25	0	1
2011-08-29							3								1
2011-08-30		23				25	4	1.04167		26				25	2	1		25
2011-08-31							5								3			25	0	1
2011-09-01							6								4				1
2011-09-02		23				24	7	1		25				25	5	1		25	2	1
2011-09-03							8								6				3
2011-09-04							9								7				4
2011-09-05		23				25	10	1.04167		25				25	8	1		25	5	1
2011-09-06		23	0	1			11			25	0	1			9				6
2011-09-07		23	1	1		24	12	1		25	1	1		25	10	1		24	7	0.96
2011-09-08			2				13				2				11				8
2011-09-09		24	3	1.04348		24	14	1		25	3	1		24	12	0.96		25	9	1
2011-09-10			4								4				13				10
2011-09-11			5								5				14				11
2011-09-12		24	6	1.04348						26	6	1.04		26	15	1.04		26	12	1.04
2011-09-13			7								7				16				13
2011-09-14		24	8	1.04348						26	8	1.04		25	17	1		26	14	1.04
2011-09-15		24	9	1.04348						26	9	1.04		25	18	1		26	15	1.04
2011-09-16		23	10	1						25	10	1		25	19	1		26	16	1.04
2011-09-17			11								11				20
2011-09-18			12								12				21
2011-09-19		24	13	1.04348						26	13	1.04		25	22	1
2011-09-20		24	14	1.04348						26	14	1.04		25	23	1
2011-09-21		24	15	1.04348						26	15	1.04
2011-09-22		24	16	1.04348
2011-09-23		24	17	1.04348
2011-09-24		24	18	1.04348
2011-09-25		25	19	1.08696
2011-09-26		25	20	1.08696
Days	015-519	005-605	008-053	007-870	007-323
0	1	1	1	1	1
1	1		1
2				1	1
3	1.04348		1
4		1.04167
5				1	1
6	1.04348		1.04
7		1			0.96
8	1.04348		1.04	1
9	1.04348		1.04		1
10	1	1.04167	1	1
11
12		1		0.96	1.04
13	1.04348		1.04
14	1.04348	1	1.04		1.04
15	1.04348		1.04	1.04	1.04
16	1.04348				1.04
17	1.04348			1
18	1.04348			1
19	1.08696			1
20	1.08696
21
22				1
23				1

## Sheet: Weight Group 2
		312-375	Days	Normalized		111-111	Days	Normalized		006-818	Days	Normalized		002-867	Days	Normalized		016-258	Days	Normalized
2011-08-12		23				25				22				24				23
2011-08-13
2011-08-14
2011-08-15		23				25				22				24				23
2011-08-16
2011-08-17		23				25				22				23				24
2011-08-18
2011-08-19		24				26				23				24				24
2011-08-20
2011-08-21
2011-08-22		23				26				23				25				24
2011-08-23
2011-08-24		23				26				23				25				24
2011-08-25
2011-08-26		23				26				23				24				25
2011-08-27
2011-08-28
2011-08-29
2011-08-30		23				26				24				24				24
2011-08-31
2011-09-01
2011-09-02		23	0	1		26	0	1		22	0	1		24	0	1		24	0	1
2011-09-03			1				1				1				1				1
2011-09-04			2				2				2				2				2
2011-09-05		23	3	1		26	3	1		23	3	1.04545		25	3	1.04167		24	3	1
2011-09-06			4				4				4				4				4
2011-09-07		23	5	1		22	5	0.846154		22	5	1		24	5	1		24	5	1
2011-09-08			6				6				6				6				6
2011-09-09		23	7	1		25	7	0.961538		22	7	1		25	7	1.04167		24	7	1
2011-09-10			8				8				8				8				8
2011-09-11			9				9				9				9				9
2011-09-12		24	10	1.04348		27	10	1.03846		23	10	1.04545		26	10	1.08333		24	10	1
2011-09-13			11				11				11				11				11
2011-09-14		24	12	1.04348		26	12	1		23	12	1.04545		26	12	1.08333		24	12	1
2011-09-15										23	13	1.04545						24	13	1
2011-09-16										23	14	1.04545						23	14	0.958333
2011-09-17																			15
2011-09-18																			16
2011-09-19																		25	17	1.04167
2011-09-20																		25	18	1.04167
2011-09-21																		25	19	1.04167
2011-09-22																		25	20	1.04167
2011-09-23																		25	21	1.04167
Days	312-375	111-111	006-818	002-867	016-258
0	1	1	1	1	1
1
2
3	1	1	1.04545	1.04167	1
4
5	1	0.846154	1	1	1
6
7	1	0.961538	1	1.04167	1
8
9
10	1.04348	1.03846	1.04545	1.08333	1
11
12	1.04348	1	1.04545	1.08333	1
13			1.04545		1
14			1.04545		0.958333
15
16
17					1.04167
18					1.04167
19					1.04167
20					1.04167
21					1.04167

## Sheet: Weight Group 3
		009-541	Days	Normalized		007-809	Days	Normalized		007-347	Days	Normalized		005-609	Days	Normalized		001-793	Days	Normalized
2011-08-12		25				25				21				24				27
2011-08-13
2011-08-14
2011-08-15		24				26				20				24				26
2011-08-16
2011-08-17		24				26				21				24				27
2011-08-18
2011-08-19		25				27				21				26				27
2011-08-20
2011-08-21
2011-08-22		25				27				21				25				28
2011-08-23
2011-08-24		26				27				21				25				28
2011-08-25
2011-08-26		25				26				21				26				28
2011-08-27
2011-08-28
2011-08-29
2011-08-30		26				26				22				26				27
2011-08-31
2011-09-01		26	0	1		26	0	1						26	0	1		27	0	1
2011-09-02		26	1	1		26	1	1		21				24	1	0.923077		27	1	1
2011-09-03			2				2			21	0	1			2				2
2011-09-04			3				3				1				3				3
2011-09-05		26	4	1		27	4	1.03846		21	2	1		25	4	0.961538		27	4	1
2011-09-06			5				5				3				5				5
2011-09-07		26	6	1		26	6	1		21	4	1		26	6	1		28	6	1.03704
2011-09-08			7				7				5				7				7
2011-09-09		26	8	1		26	8	1		21	6	1		25	8	0.961538		28	8	1.03704
2011-09-10			9				9				7				9				9
2011-09-11			10				10				8				10				10
2011-09-12		26	11	1		26	11	1		22	9	1.04762		26	11	1		28	11	1.03704
2011-09-13			12				12				10				12				12
2011-09-14		25	13	0.961538		26	13	1		22	11	1.04762		25	13	0.961538		27	13	1
2011-09-15		25	14	0.961538		26	14	1		22	12	1.04762		25	14	0.961538		27	14	1
2011-09-16		24	15	0.923077		25	15	0.961538		21	13	1		24	15	0.923077		27	15	1
2011-09-17							16				14				16				16
2011-09-18							17				15				17				17
2011-09-19						26	18	1		21	16	1		25	18	0.961538		27	18	1
2011-09-20						26	19	1		21	17	1		24	19	0.923077		27	19	1
2011-09-21						26	20	1		22	18	1.04762						27	20	1
2011-09-22										22	19	1.04762						28	21	1.03704
2011-09-23										21	20	1						28	22	1.03704
2011-09-24										21	21	1						27	23	1
2011-09-25										21	22	1						26	24	0.962963
2011-09-26										21	23	1
2011-09-27											24
2011-09-28											25
2011-09-29											26
2011-09-30											27
2011-10-01											28
2011-10-02											29
2011-10-03										20	30	0.952381
Days	009-541	007-809	007-347	005-609	001-793
0	1	1	1	1	1
1	1	1		0.923077	1
2			1
3
4	1	1.03846	1	0.961538	1
5
6	1	1	1	1	1.03704
7
8	1	1		0.961538	1.03704
9			1.04762
10
11	1	1	1.04762	1	1.03704
12			1.04762
13	0.961538	1	1	0.961538	1
14	0.961538	1		0.961538	1
15	0.923077	0.961538		0.923077	1
16			1
17			1
18		1	1.04762	0.961538	1
19		1	1.04762	0.923077	1
20		1	1		1
21			1		1.03704
22			1		1.03704
23			1		1
24					0.962963
25
26
27
28
29
30			0.952381

## Sheet: Weight Group 4
		009-636	Days	Normalized		011-785	Days	Normalized		013-563	Days	Normalized		222-222	Days	Normalized		018-122	Days	Normalized
2011-08-12		25				24				26				22				24
2011-08-13
2011-08-14
2011-08-15		25				24				27				22				24
2011-08-16
2011-08-17		25				24				27				22				24
2011-08-18
2011-08-19		26				25				27				23				24
2011-08-20
2011-08-21
2011-08-22		26				25				27				23				24
2011-08-23
2011-08-24		26				23				27				23				24
2011-08-25
2011-08-26		26				24				27				23				25
2011-08-27
2011-08-28
2011-08-29
2011-08-30		26				24				28				23				26
2011-08-31
2011-09-01
2011-09-02		25	0	1		24	0	1		29	0	1		23	0	1		25	0	1
2011-09-03			1				1				1				1				1
2011-09-04			2				2				2				2				2
2011-09-05		26	3	1.04		25	3	1.04167		29	3	1		24	3	1.04348		26	3	1.04
2011-09-06			4				4				4				4				4
2011-09-07		26	5	1.04		25	5	1.04167		28	5	0.965517		24	5	1.04348		25	5	1
2011-09-08			6				6				6				6				6
2011-09-09		26	7	1.04		24	7	1		29	7	1		24	7	1.04348		25	7	1
2011-09-10			8				8				8				8				8
2011-09-11			9				9				9				9				9
2011-09-12		26	10	1.04		24	10	1		28	10	0.965517		24	10	1.04348		25	10	1
2011-09-13			11				11				11				11				11
2011-09-14		26	12	1.04		24	12	1		28	12	0.965517		24	12	1.04348		26	12	1.04
2011-09-15		26	13	1.04		24	13	1		28	13	0.965517		24	13	1.04348		26	13	1.04
2011-09-16		26	14	1.04		23	14	0.958333		28	14	0.965517		23	14	1		25	14	1
2011-09-17							15				15				15				15
2011-09-18							16				16				16				16
2011-09-19						25	17	1.04167		28	17	0.965517		24	17	1.04348		25	17	1
2011-09-20						25	18	1.04167		27	18	0.931034		24	18	1.04348		25	18	1
2011-09-21						25	19	1.04167		27	19	0.931034		24	19	1.04348		26	19	1.04
2011-09-22						25	20	1.04167		28	20	0.965517		24	20	1.04348		26	20	1.04
2011-09-23						25	21	1.04167		28	21	0.965517		24	21	1.04348		26	21	1.04
2011-09-24						25	22	1.04167
2011-09-25						24	23	1
2011-09-26						24	24	1
Days	009-636	011-785	013-563	222-222	018-122
0	1	1	1	1	1
1
2
3	1.04	1.04167	1	1.04348	1.04
4
5	1.04	1.04167	0.965517	1.04348	1
6
7	1.04	1	1	1.04348	1
8
9
10	1.04	1	0.965517	1.04348	1
11
12	1.04	1	0.965517	1.04348	1.04
13	1.04	1	0.965517	1.04348	1.04
14	1.04	0.958333	0.965517	1	1
15
16
17		1.04167	0.965517	1.04348	1
18		1.04167	0.931034	1.04348	1
19		1.04167	0.931034	1.04348	1.04
20		1.04167	0.965517	1.04348	1.04
21		1.04167	0.965517	1.04348	1.04
22		1.04167
23		1
24		1
