# Supplementary material for: The Sulfamate Small Molecule CAIX Inhibitor S4 Modulates Doxorubicin Efficacy
Source: PLoS One. 2016 Aug 11;11(8):e0161040. doi: 10.1371/journal.pone.0161040 (PMC4981362; doi:10.1371/journal.pone.0161040)
Supplement: S4 File — Tumor volumes were normalized to start of treatment and tumor growth was fitted with linear regression fits to extrapolate the time to reach 7 times start volume (T7xSV). Group 1 was treated with vehicle, group 2 was treated with S4, group 3 was treated with doxorubicin in combination with vehicle, and group 4 was treated with the combination of doxorubicin with S4. (XLS) [file pone.0161040.s008.xls]

## Sheet: Group 1
		009-612	Days	Normalized		011-552	Days	Normalized		006-042	Days	Normalized		003-835	Days	Normalized		012-118	Days	Normalized
2012-01-26		80	-1			0	-14			40	-2			20	-5			20	-16
2012-01-27		150	0	1		0	-13			40	-1			40	-4			20	-15
2012-01-28			1				-12			78	0	1			-3				-14
2012-01-29			2				-11				1				-2				-13
2012-01-30		325	3	2.16667		10	-10			196	2	2.51282		90	-1			10	-12
2012-01-31		385	4	2.56667		20	-9			260	3	3.33333		126	0	1		10	-11
2012-02-01		450	5	3		40	-8			330	4	4.23077		165	1	1.30952		10	-10
2012-02-02		475	6	3.16667		40	-7			380	5	4.87179		210	2	1.66667		20	-9
2012-02-03		500	7	3.33333		60	-6			435	6	5.57692		260	3	2.06349		20	-8
2012-02-04			8				-5				7				4				-7
2012-02-05			9				-4				8				5				-6
2012-02-06		625	10	4.16667		60	-3			580	9	7.4359		340	6	2.69841		20	-5
2012-02-07		737.5	11	4.91667		75	-2			652.5	10	8.36538		382.5	7	3.03571		20	-4
2012-02-08		850	12	5.66667		90	-1			725	11	9.29487		425	8	3.37302		20	-3
2012-02-09		892.5	13	5.95		125	0	1		857.5	12	10.9936		497.5	9	3.94841		40	-2
2012-02-10		935	14	6.23333		160	1	1.28		990	13	12.6923		570	10	4.52381		60	-1
2012-02-11							2								11			80	0	1
2012-02-12							3								12				1
2012-02-13						250	4	2						750	13	5.95238		170	2	2.125
2012-02-14						310	5	2.48						800	14	6.34921		180	3	2.25
2012-02-15						365	6	2.92						880	15	6.98413		250	4	3.125
2012-02-16						450	7	3.6						1040	16	8.25397		340	5	4.25
2012-02-17						475	8	3.8						1120	17	8.88889		400	6	5
2012-02-18							9												7
2012-02-19							10												8
2012-02-20						630	11	5.04										600	9	7.5
2012-02-21						675	12	5.4										680	10	8.5
2012-02-22						720	13	5.76										760	11	9.5
2012-02-23						765	14	6.12										840	12	10.5
2012-02-24						825	15	6.6										860	13	10.75
2012-02-25							16												14
2012-02-26							17												15
2012-02-27						1000	18	8										1075	16	13.4375
							Fit						Combined
Days	009-612	011-552	006-042	003-835	012-118
0	1	1	1	1	1		0.9891	0.7187	0.7529	0.4735	0.2954		1	1	1	1	1
1		1.28		1.30952																1.28		1.30952
2			2.51282	1.66667	2.125		1.7253	1.5021	2.4069	1.3565	1.9304		1.7253	1.5021	2.51282	1.66667	2.125
3	2.16667		3.33333	2.06349	2.25														2.16667		3.33333	2.06349	2.25
4	2.56667	2	4.23077		3.125		2.4615	2.2855	4.0609	2.2395	3.5654		2.56667	2	4.23077	2.2395	3.125
5	3	2.48	4.87179		4.25														3	2.48	4.87179		4.25
6	3.16667	2.92	5.57692	2.69841	5		3.1977	3.0689	5.7149	3.1225	5.2004		3.16667	2.92	5.57692	2.69841	5
7	3.33333	3.6		3.03571															3.33333	3.6		3.03571
8		3.8		3.37302			3.9339	3.8523	7.3689	4.0055	6.8354		3.9339	3.8	7.3689	3.37302	6.8354
9			7.4359	3.94841	7.5																7.4359	3.94841	7.5
10	4.16667		8.36538	4.52381	8.5		4.6701	4.6357	9.0229	4.8885	8.4704		4.16667	4.6357	8.36538	4.52381	8.5
11	4.91667	5.04	9.29487		9.5														4.91667	5.04	9.29487		9.5
12	5.66667	5.4	10.9936		10.5		5.4063	5.4191	10.6769	5.7715	10.1054								5.66667	5.4	10.9936		10.5
13	5.95	5.76	12.6923	5.95238	10.75								5.95	5.76	12.6923	5.95238	10.75
14	6.23333	6.12		6.34921			6.1425	6.2025	12.3309	6.6545	11.7404								6.23333	6.12		6.34921
15		6.6		6.98413
16				8.25397	13.4375
17				8.88889
18		8

## Sheet: Group 2
		111-111	Days	Normalized		016-030	Days	Normalized		014-869	Days	Normalized		004-593	Days	Normalized		012-315	Days	Normalized		012-791	Days	Normalized
2012-01-26		10	-4			10	-4			0	-18			0	-18			20	-5			60	-2
2012-01-27		10	-3			20	-3			10	-17			10	-17			20	-4			60	-1
2012-01-28			-2				-2				-16				-16				-3			98	0	1
2012-01-29			-1				-1				-15				-15				-2				1
2012-01-30		160	0	1		126	0	1		10	-14			10	-14			75	-1			192	2	1.95918
2012-01-31		220	1	1.375		150	1	1.19048		10	-13			10	-13			120	0	1		215	3	2.19388
2012-02-01		280	2	1.75		170	2	1.34921		20	-12			20	-12			160	1	1.33333		240	4	2.44898
2012-02-02		315	3	1.96875		200	3	1.5873		20	-11			20	-11			105	2	0.875		300	5	3.06122
2012-02-03		350	4	2.1875		224	4	1.77778		20	-10			20	-10			250	3	2.08333		360	6	3.67347
2012-02-04			5				5				-9				-9				4				7
2012-02-05			6				6				-8				-8				5				8
2012-02-06		550	7	3.4375		420	7	3.33333		20	-7			20	-7			300	6	2.5		500	9	5.10204
2012-02-07		625	8	3.90625		445	8	3.53175		20	-6			20	-6			360	7	3		562.5	10	5.7398
2012-02-08		700	9	4.375		470	9	3.73016		20	-5			20	-5			420	8	3.5		625	11	6.37755
2012-02-09		755	10	4.71875		535	10	4.24603		20	-4			20	-4			465	9	3.875		712.5	12	7.27041
2012-02-10		810	11	5.0625		600	11	4.7619		20	-3			20	-3			510	10	4.25		800	13	8.16327
2012-02-11			12				12				-2				-2				11				14
2012-02-12			13				13				-1				-1				12				15
2012-02-13		1130	14	7.0625		750	14	5.95238		80	0	1		80	0	1		750	13	6.25		925	16	9.43878
2012-02-14						925	15	7.34127		120	1	1.5		120	1	1.5		875	14	7.29167		1050	17	10.7143
2012-02-15						1035	16	8.21429		200	2	2.5		180	2	2.25		950	15	7.91667
2012-02-16										270	3	3.375		250	3	3.125
2012-02-17										300	4	3.75		260	4	3.25
2012-02-18											5				5
2012-02-19											6				6
2012-02-20										460	7	5.75		480	7	6
2012-02-21										610	8	7.625		590	8	7.375
2012-02-22										770	9	9.625		700	9	8.75
2012-02-23										900	10	11.25		715	10	8.9375
2012-02-24										1000	11	12.5		800	11	10
2012-02-25															12
2012-02-26															13
2012-02-27														1150	14	14.375
								Fit							Combined
DAYS	111-111	016-030	014-869	004-593	012-315	012-791
0	1	1	1	1	1	1		0.7926	0.3945	0.2645	0.2894	0.327	0.4585		1	1	1	1	1	1
1	1.375	1.19048	1.5	1.5	1.33333																	1.375	1.19048	1.5	1.5	1.33333
2	1.75	1.34921	2.5	2.25	0.875	1.95918		1.6078	1.2523	2.3085	2.1264	1.235	1.5915		1.75	1.34921	2.5	2.25	0.875	1.95918
3	1.96875	1.5873	3.375	3.125	2.08333	2.19388																1.96875	1.5873	3.375	3.125	2.08333	2.19388
4	2.1875	1.77778	3.75	3.25		2.44898		2.423	2.1101	4.3525	3.9634	2.143	2.7245		2.1875	1.77778	3.75	3.25	2.143	2.44898
5						3.06122																					3.06122
6					2.5	3.67347		3.2382	2.9679	6.3965	5.8004	3.051	3.8575													2.5	3.67347
7	3.4375	3.33333	5.75	6	3										3.4375	3.33333	5.75	6	3	4.424
8	3.90625	3.53175	7.625	7.375	3.5			4.0534	3.8257	8.4405	7.6374	3.959	4.9905									3.90625	3.53175	7.625	7.375	3.5
9	4.375	3.73016	9.625	8.75	3.875	5.10204									4.375	3.73016	9.625	8.75	3.875	5.10204
10	4.71875	4.24603	11.25	8.9375	4.25	5.7398		4.8686	4.6835	10.4845	9.4744	4.867	6.1235									4.71875	4.24603	11.25	8.9375	4.25	5.7398
11	5.0625	4.7619	12.5	10		6.37755									5.0625	4.7619	12.5	10	5.321	6.37755
12						7.27041		5.6838	5.5413	12.5285	11.3114	5.775	7.2565														7.27041
13					6.25	8.16327																				6.25	8.16327
14	7.0625	5.95238		14.375	7.29167			6.499	6.3991	14.5725	13.1484	6.683	8.3895		7.0625	5.95238	14.5725	14.375	7.29167	8.3895
15		7.34127			7.91667
16		8.21429				9.43878
17						10.7143

## Sheet: Group 3
		017-026	Days	Normalized		222-222	Days	Normalized		009-073	Days	Normalized		015-829	Days	Normalized		002-617	Days	Normalized
2012-01-26		60	-1			40	-2			80	-1			20	-7			40	-2
2012-01-27		100	0	1		60	-1			100	0	1		20	-6			60	-1
2012-01-28			1			103	0	1			1				-5			90	0	1
2012-01-29			2				1				2				-4				1
2012-01-30		324	3	3.24		280	2	2.71845		245	3	2.45		20	-3			200	2	2.22222
2012-01-31		485	4	4.85		320	3	3.1068		300	4	3		40	-2			280	3	3.11111
2012-02-01		650	5	6.5		360	4	3.49515		350	5	3.5		80	-1			360	4	4
2012-02-02		690	6	6.9		390	5	3.78641		405	6	4.05		105	0	1		400	5	4.44444
2012-02-03		725	7	7.25		425	6	4.12621		460	7	4.6		170	1	1.61905		440	6	4.88889
2012-02-04			8				7				8				2				7
2012-02-05			9				8				9				3				8
2012-02-06		1050	10	10.5		700	9	6.79612		560	10	5.6		210	4	2		600	9	6.66667
2012-02-07						770	10	7.47573		642.5	11	6.425		235	5	2.2381		685	10	7.61111
2012-02-08						840	11	8.15534		725	12	7.25		260	6	2.47619		770	11	8.55556
2012-02-09						935.5	12	9.08252		775	13	7.75		290	7	2.7619		805	12	8.94444
2012-02-10						1030	13	10		825	14	8.25		320	8	3.04762		840	13	9.33333
2012-02-11											15				9				14
2012-02-12											16				10				15
2012-02-13										980	17	9.8		430	11	4.09524		1000	16	11.1111
2012-02-14														460	12	4.38095
2012-02-15														580	13	5.52381
2012-02-16														630	14	6
2012-02-17														700	15	6.66667
2012-02-18															16
2012-02-19															17
2012-02-20														770	18	7.33333
2012-02-21														840	19	8
							Fit							Combined
DAYS	017-026	222-222	009-073	015-829	002-617
0	1	1	1	1	1		0.9511	0.8638	0.9041	0.5468	1.153			1	1	1	1	1
1				1.61905																			1.61905
2		2.71845			2.22222		2.8701	2.2036	1.9399	1.291	2.429										2.71845			2.22222
3	3.24	3.1068	2.45		3.11111									3.24	3.1068	2.45		3.11111
4	4.85	3.49515	3	2	4		4.7891	3.5434	2.9757	2.0352	3.705									4.85	3.49515	3	2	4
5	6.5	3.78641	3.5	2.2381	4.44444									6.5	3.78641	3.5	2.2381	4.44444
6	6.9	4.12621	4.05	2.47619	4.88889		6.7081	4.8832	4.0115	2.7794	4.981									6.9	4.12621	4.05	2.47619	4.88889
7	7.25		4.6	2.7619										7.25	5.5531	4.6	2.7619	5.619
8				3.04762			8.6271	6.223	5.0473	3.5236	6.257												3.04762
9		6.79612			6.66667																6.79612			6.66667
10	10.5	7.47573	5.6		7.61111		10.5461	7.5628	6.0831	4.2678	7.533			10.5	7.47573	5.6	4.2678	7.61111
11		8.15534	6.425	4.09524	8.55556																8.15534	6.425	4.09524	8.55556
12		9.08252	7.25	4.38095	8.94444		12.4651	8.9026	7.1189	5.012	8.809			12.4651	9.08252	7.25	4.38095	8.94444
13		10	7.75	5.52381	9.33333																10	7.75	5.52381	9.33333
14			8.25	6			14.3841	10.2424	8.1547	5.7562	10.085			14.3841	10.2424	8.25	6	10.085
15				6.66667
16					11.1111
17			9.8
18				7.33333
19				8

## Sheet: Group 4
		014-784	Days	Normalized		017-086	Days	Normalized		006-058	Days	Normalized		006-561	Days	Normalized		333-333	Days	Normalized
2012-01-26		10	-17			0	-4			20	-4			20	-5			40	-2
2012-01-27		10	-16			20	-3			20	-3			40	-4			60	-1
2012-01-28			-15				-2				-2				-3			90	0	1
2012-01-29			-14				-1				-1				-2				1
2012-01-30		10	-13			140	0	1		90	0	1		80	-1			200	2	2.22222
2012-01-31		10	-12			165	1	1.17857		120	1	1.33333		105	0	1		275	3	3.05556
2012-02-01		10	-11			190	2	1.35714		150	2	1.66667		180	1	1.71429		350	4	3.88889
2012-02-02		10	-10			235	3	1.67857		195	3	2.16667		225	2	2.14286		385	5	4.27778
2012-02-03		10	-9			280	4	2		240	4	2.66667		270	3	2.57143		420	6	4.66667
2012-02-04			-8				5				5				4				7
2012-02-05			-7				6				6				5				8
2012-02-06		10	-6			400	7	2.85714		270	7	3		350	6	3.33333		680	9	7.55556
2012-02-07		15	-5			470	8	3.35714		335	8	3.72222		380	7	3.61905		715	10	7.94444
2012-02-08		20	-4			540	9	3.85714		400	9	4.44444		410	8	3.90476		750	11	8.33333
2012-02-09		40	-3			620	10	4.42857		425	10	4.72222		430	9	4.09524		812.5	12	9.02778
2012-02-10		60	-2			700	11	5		450	11	5		450	10	4.28571		875	13	9.72222
2012-02-11			-1				12				12				11				14
2012-02-12		118	0	1			13				13				12				15
2012-02-13		160	1	1.35593		810	14	5.78571		600	14	6.66667		600	13	5.71429		1100	16	12.2222
2012-02-14		190	2	1.61017		900	15	6.42857		700	15	7.77778		725	14	6.90476
2012-02-15		260	3	2.20339		950	16	6.78571		720	16	8		750	15	7.14286
2012-02-16		320	4	2.71186						735	17	8.16667		850	16	8.09524
2012-02-17		350	5	2.9661						800	18	8.88889		975	17	9.28571
2012-02-18			6
2012-02-19			7
2012-02-20		500	8	4.23729
2012-02-21		580	9	4.91525
2012-02-22		665	10	5.63559
2012-02-23		750	11	6.35593
2012-02-24		825	12	6.99153
2012-02-25			13
2012-02-26			14
2012-02-27		1200	15	10.1695
							Fit							Combined
DAYS	014-784	017-086	006-058	006-561	333-333
0	1	1	1	1	1		0.4556	0.6352	0.6571	0.8873	0.9139			1	1	1	1	1
1	1.35593	1.17857	1.33333	1.71429																1.35593	1.17857	1.33333	1.71429
2	1.61017	1.35714	1.66667	2.14286	2.22222		1.5728	1.3844	1.5365	1.7367	2.2975			1.61017	1.35714	1.66667	2.14286	2.22222
3	2.20339	1.67857	2.16667	2.57143	3.05556															2.20339	1.67857	2.16667	2.57143	3.05556
4	2.71186	2	2.66667		3.88889		2.69	2.1336	2.4159	2.5861	3.6811			2.71186	2	2.66667	2.5861	3.88889
5	2.9661				4.27778															2.9661				4.27778
6				3.33333	4.66667		3.8072	2.8828	3.2953	3.4355	5.0647												3.33333	4.66667
7		2.85714	3	3.61905										4.3658	2.85714	3	3.61905	5.7565
8	4.23729	3.35714	3.72222	3.90476			4.9244	3.632	4.1747	4.2849	6.4483									4.23729	3.35714	3.72222	3.90476
9	4.91525	3.85714	4.44444	4.09524	7.55556									4.91525	3.85714	4.44444	4.09524	7.55556
10	5.63559	4.42857	4.72222	4.28571	7.94444		6.0416	4.3812	5.0541	5.1343	7.8319									5.63559	4.42857	4.72222	4.28571	7.94444
11	6.35593	5	5		8.33333									6.35593	5	5	5.559	8.33333
12	6.99153				9.02778		7.1588	5.1304	5.9335	5.9837	9.2155									6.99153				9.02778
13				5.71429	9.72222																		5.71429	9.72222
14		5.78571	6.66667	6.90476			8.276	5.8796	6.8129	6.8331	10.5991			8.276	5.78571	6.66667	6.90476	10.5991
15	10.1695	6.42857	7.77778	7.14286
16		6.78571	8	8.09524	12.2222
17			8.16667	9.28571
18			8.88889

## Sheet: Regression Fit
Group 1	a	b		T5XSV	T7XSV	Days	0	2	4	6	8	10	12	14
009-612	0.3681	0.9891		10.8962	16.3295		0.9891	1.7253	2.4615	3.1977	3.9339	4.6701	5.4063	6.1425
011-552	0.3917	0.7187		10.93	16.036		0.7187	1.5021	2.2855	3.0689	3.8523	4.6357	5.4191	6.2025
006-042	0.827	0.7529		5.13555	7.55393		0.7529	2.4069	4.0609	5.7149	7.3689	9.0229	10.6769	12.3309
003-835	0.4415	0.4735		10.2525	14.7826		0.4735	1.3565	2.2395	3.1225	4.0055	4.8885	5.7715	6.6545
012-118	0.8175	0.2954		5.75486	8.20135		0.2954	1.9304	3.5654	5.2004	6.8354	8.4704	10.1054	11.7404
Group 2	a	b
111-111	0.4076	0.7926		10.3224	15.2291		0.7926	1.6078	2.423	3.2382	4.0534	4.8686	5.6838	6.499
016-030	0.4289	0.3945		10.7379	15.401		0.3945	1.2523	2.1101	2.9679	3.8257	4.6835	5.5413	6.3991
014-869	1.022	0.2645		4.63356	6.59051		0.2645	2.3085	4.3525	6.3965	8.4405	10.4845	12.5285	14.5725
004-593	0.9185	0.2894		5.12858	7.30604		0.2894	2.1264	3.9634	5.8004	7.6374	9.4744	11.3114	13.1484
012-315	0.454	0.327		10.293	14.6982		0.327	1.235	2.143	3.051	3.959	4.867	5.775	6.683
012-791	0.5665	0.4585		8.01677	11.5472		0.4585	1.5915	2.7245	3.8575	4.9905	6.1235	7.2565	8.3895
Group 3	a	b
017-026	0.9595	0.9511		4.2198	6.30422		0.9511	2.8701	4.7891	6.7081	8.6271	10.5461	12.4651	14.3841
222-222	0.6699	0.8638		6.17435	9.15987		0.8638	2.2036	3.5434	4.8832	6.223	7.5628	8.9026	10.2424
009-073	0.5179	0.9041		7.90867	11.7704		0.9041	1.9399	2.9757	4.0115	5.0473	6.0831	7.1189	8.1547
015-829	0.3721	0.5468		11.9678	17.3426		0.5468	1.291	2.0352	2.7794	3.5236	4.2678	5.012	5.7562
002-617	0.638	1.153		6.02978	9.16458		1.153	2.429	3.705	4.981	6.257	7.533	8.809	10.085
Group 4	a	b
014-784	0.5586	0.4556		8.13534	11.7157		0.4556	1.5728	2.69	3.8072	4.9244	6.0416	7.1588	8.276
017-086	0.3746	0.6352		11.6519	16.9909		0.6352	1.3844	2.1336	2.8828	3.632	4.3812	5.1304	5.8796
006-058	0.4397	0.6571		9.87696	14.4255		0.6571	1.5365	2.4159	3.2953	4.1747	5.0541	5.9335	6.8129
006-561	0.4247	0.8873		9.68378	14.393		0.8873	1.7367	2.5861	3.4355	4.2849	5.1343	5.9837	6.8331
333-333	0.6918	0.9139		5.90648	8.79748		0.9139	2.2975	3.6811	5.0647	6.4483	7.8319	9.2155	10.5991

## Sheet: Weigths Group 1
		009-612	Days	Normalized		011-552	Days	Normalized		006-042	Days	Normalized		003-835	Days	Normalized		012-118	Days	Normalized
2012-01-16		24				28				27				22				27
2012-01-17
2012-01-18
2012-01-19
2012-01-20		24				27				27				24				27
2012-01-21
2012-01-22
2012-01-23		24				28				26				24				27
2012-01-24
2012-01-25		24				27				27				23				27
2012-01-26
2012-01-27		23	0	1		27				26				24				27
2012-01-28			1							26	0	1
2012-01-29			2								1
2012-01-30		24	3	1.04348		26				27	2	1.03846		23				27
2012-01-31			4								3			23	0	1
2012-02-01		24	5	1.04348		26				27	4	1.03846		24	1	1.04348		27
2012-02-02			6								5				2
2012-02-03			7								6				3
2012-02-04			8								7				4
2012-02-05		25	9	1.08696		28				28	8	1.07692		24	5	1.04348		27
2012-02-06															6
2012-02-07															7
2012-02-08															8
2012-02-09						28	0	1							9
2012-02-10						26	1	0.928571						24	10	1.04348		26
2012-02-11							2								11			26	0	1
2012-02-12							3								12				1
2012-02-13						28	4	1						25	13	1.08696		28	2	1.07692
2012-02-14							5												3
2012-02-15							6												4
2012-02-16							7												5
2012-02-17						28	8	1										27	6	1.03846
2012-02-18							9												7
2012-02-19							10												8
2012-02-20						28	11	1										29	9	1.11538
2012-02-21							12												10
2012-02-22						27	13	0.964286										27	11	1.03846
2012-02-23							14												12
2012-02-24						27	15	0.964286										26	13	1
2012-02-25							16												14
2012-02-26							17												15
2012-02-27						30	18	1.07143										28	16	1.07692
DAYS	009-612	011-552	006-042	003-835	012-118
0	1	1	1	1	1
1		0.928571		1.04348
2			1.03846		1.07692
3	1.04348
4		1	1.03846
5	1.04348			1.04348
6					1.03846
7
8		1	1.07692
9	1.08696				1.11538
10				1.04348
11		1			1.03846
12
13		0.964286		1.08696	1
14
15		0.964286
16					1.07692
17
18		1.07143

## Sheet: Weights Group 2
		111-111	Days	Normalized		016-030	Days	Normalized		014-869	Days	Normalized		004-593	Days	Normalized		012-315	Days	Normalized		012-791	Days	Normalized
2012-01-16		22				22				26				26				21				26
2012-01-17
2012-01-18
2012-01-19
2012-01-20		25				24				27				27				23				26
2012-01-21
2012-01-22
2012-01-23		24				24				27				27				23				26
2012-01-24
2012-01-25		25				24				26				27				24				27
2012-01-26
2012-01-27		23				23				27				27				23				26
2012-01-28																						26	0	1
2012-01-29																							1
2012-01-30		24	0	1		24	0	1		26				27				24				27	2	1.03846
2012-01-31			1				1											24	0	1			3
2012-02-01		24	2	1		23	2	0.958333		27				27				25	1	1.04167		27	4	1.03846
2012-02-02			3				3												2				5
2012-02-03			4				4												3				6
2012-02-04			5				5												4				7
2012-02-05		25	6	1.04167		24	6	1		28				27				24	5	1		27	8	1.03846
2012-02-06			7				7												6				9
2012-02-07			8				8												7				10
2012-02-08			9				9												8				11
2012-02-09			10				10												9				12
2012-02-10		25	11	1.04167		23	11	0.958333		26				26				24	10	1		27	13	1.03846
2012-02-11			12				12												11				14
2012-02-12			13				13												12				15
2012-02-13		26	14	1.08333		25	14	1.04167		28	0	1		27	0	1		25	13	1.04167		27	16	1.03846
2012-02-14											1				1
2012-02-15											2				2
2012-02-16											3				3
2012-02-17										27	4	0.964286		27	4	1
2012-02-18											5				5
2012-02-19											6				6
2012-02-20										27	7	0.964286		28	7	1.03704
2012-02-21											8				8
2012-02-22										26	9	0.928571		28	9	1.03704
2012-02-23															10
2012-02-24														26	11	0.962963
2012-02-25															12
2012-02-26															13
2012-02-27														28	14	1.03704
Days	111-111	016-030	014-869	004-593	012-315	012-791
0	1	1	1	1	1	1
1					1.04167
2	1	0.958333				1.03846
3
4			0.964286	1		1.03846
5					1
6	1.04167	1
7			0.964286	1.03704
8						1.03846
9			0.928571	1.03704
10					1
11	1.04167	0.958333		0.962963
12
13					1.04167	1.03846
14	1.08333	1.04167		1.03704
15
16						1.03846

## Sheet: Weights Group 3
		017-026	Days	Normalized		222-222	Days	Normalized		009-073	Days	Normalized		015-829	Days	Normalized		002-617	Days	Normalized
2012-01-16		25				27				26				26				27
2012-01-17
2012-01-18
2012-01-19
2012-01-20		27				29				26				27				28
2012-01-21
2012-01-22
2012-01-23		28				29				27				27				28
2012-01-24
2012-01-25		28				28				27				27				28
2012-01-26
2012-01-27		27	0	1		29				26	0	1		26				28
2012-01-28			1			29	0	1			1							28	0	1
2012-01-29			2				1				2								1
2012-01-30		27	3	1		29	2	1		27	3	1.03846		27				28	2	1
2012-01-31			4				3				4								3
2012-02-01		27	5	1		30	4	1.03448		27	5	1.03846		27				29	4	1.03571
2012-02-02			6				5				6			27	0	1			5
2012-02-03			7				6				7				1				6
2012-02-04			8				7				8				2				7
2012-02-05		28	9	1.03704		29	8	1		28	9	1.07692		27	3	1		28	8	1
2012-02-06											10				4				9
2012-02-07											11				5				10
2012-02-08											12				6				11
2012-02-09											13				7				12
2012-02-10										27	14	1.03846		27	8	1		25	13	0.892857
2012-02-11											15				9				14
2012-02-12											16				10				15
2012-02-13										27	17	1.03846		27	11	1		26	16	0.928571
2012-02-14															12
2012-02-15															13
2012-02-16															14
2012-02-17														26	15	0.962963
2012-02-18															16
2012-02-19															17
2012-02-20														26	18	0.962963
2012-02-21														25	19	0.925926
Days	017-026	222-222	009-073	015-829	002-617
0	1	1	1	1	1
1
2		1			1
3	1		1.03846	1
4		1.03448			1.03571
5	1		1.03846
6
7
8		1		1	1
9	1.03704		1.07692
10
11				1
12
13					0.892857
14			1.03846
15				0.962963
16					0.928571
17			1.03846
18				0.962963
19				0.925926

## Sheet: Weights Group 4
		014-784	Days	Normalized		017-086	Days	Normalized		006-058	Days	Normalized		006-561	Days	Normalized		333-333	Days	Normalized
2012-01-16		26				25				25				26				25
2012-01-17
2012-01-18
2012-01-19
2012-01-20		27				26				23				27				27
2012-01-21
2012-01-22
2012-01-23		26				25				26				27				26
2012-01-24
2012-01-25		27				26				26				27				27
2012-01-26
2012-01-27		26				26				26				27				26
2012-01-28																		26	0	1
2012-01-29																			1
2012-01-30		27				26	0	1		26	0	1		27				26	2	1
2012-01-31							1				1			27	0	1			3
2012-02-01		27				26	2	1		25	2	0.961538		27	1	1		26	4	1
2012-02-02							3				3				2				5
2012-02-03							4				4				3				6
2012-02-04							5				5				4				7
2012-02-05		27				27	6	1.03846		26	6	1		26	5	0.962963		25	8	0.961538
2012-02-06							7				7				6				9
2012-02-07							8				8				7				10
2012-02-08							9				9				8				11
2012-02-09							10				10				9				12
2012-02-10		26				26	11	1		27	11	1.03846		26	10	0.962963		25	13	0.961538
2012-02-11							12				12				11				14
2012-02-12		26	0	1			13				13				12				15
2012-02-13		27	1	1.03846		26	14	1		25	14	0.961538		26	13	0.962963		25	16	0.961538
2012-02-14			2
2012-02-15			3
2012-02-16			4
2012-02-17		27	5	1.03846
2012-02-18			6
2012-02-19			7
2012-02-20		28	8	1.07692
2012-02-21			9
2012-02-22		28	10	1.07692
2012-02-23			11
2012-02-24		26	12	1
2012-02-25			13
2012-02-26			14
2012-02-27		27	15	1.03846
Days	014-784	017-086	006-058	006-561	333-333
0	1	1	1	1	1
1	1.03846			1
2		1	0.961538		1
3
4					1
5	1.03846			0.962963
6		1.03846	1
7
8	1.07692				0.961538
9
10	1.07692			0.962963
11		1	1.03846
12	1
13				0.962963	0.961538
14		1	0.961538
15	1.03846
16					0.961538
