# Supplementary material for: The Sulfamate Small Molecule CAIX Inhibitor S4 Modulates Doxorubicin Efficacy
Source: PLoS One. 2016 Aug 11;11(8):e0161040. doi: 10.1371/journal.pone.0161040 (PMC4981362; doi:10.1371/journal.pone.0161040)
Supplement: S5 File — Tumor volumes were normalized to start of treatment and tumor growth was fitted with linear regression fits to extrapolate time to reach 2 times start volume (T2xSV). Doxycycline (Doxy) was administered in the drinking water to induce a CAIX knockdown. Doxorubicin is abbreviated as Doxo, where +/- indicates compound or vehicle treatment, respectively. (XLSX) [file pone.0161040.s009.xlsx]

## Sheet: 9) -DOXY +VEHICLE - DOXO
	Date		Days	M3	Normalized	Days	M4	Normalized	Days	N3	Normalized	Days	O2	Normalized	Days	O3	Normalized	Days	S4	Normalized	Days	T4	Normalized	Days	Z2	Normalized
	2013-01-14		-9	115.98	0.713049	-2	148.047	0.932863	-9	82.7126	0.50285	-2	165.121	0.984379	-2	84.0376	0.572978	-9	72.4078	0.355197	-2	205.743	0.765667	-9	72.5782	0.385099
	2013-01-15		-8			-1			-8			-1			-1			-8			-1			-8
	2013-01-16		-7	132.23	0.812948	0	158.702	1	-7	138.593	0.842576	0	167.741	1	0	146.668	1	-7	102.609	0.50335	0	268.711	1	-7	99.4703	0.527788
	2013-01-17		-6			1			-6			1			1			-6			1			-6
	2013-01-18		-5	113.031	0.694918	2	160.157	1.00917	-5	105.955	0.644154	2	197.897	1.17978	2	153.127	1.04404	-5	167.464	0.821496	2	305.844	1.13819	-5	134.039	0.711208
	2013-01-19		-4			3			-4			3			3			-4			3			-4
	2013-01-20		-3			4			-3			4			4			-3			4			-3
	2013-01-21		-2	126.699	0.778945	5	135.496	0.853781	-2	110.673	0.672835	5	233.861	1.39418	5	211.141	1.43958	-2	136.687	0.670517	5	273.603	1.0182	-2	117.325	0.622524
	2013-01-22		-1			6			-1			6			6			-1			6			-1
	2013-01-23		0	162.654	1	7	237.236	1.49486	0	164.488	1	7	243.013	1.44874	7	180.162	1.22837	0	203.853	1	7	315.146	1.17281	0	188.466	1
	2013-01-24		1			8			1			8			8			1			8			1
	2013-01-25		2	216.503	1.33106	9	191.174	1.20461	2	121.741	0.740123	9	350.461	2.0893	9	240.308	1.63845	2	298.376	1.46369	9	318.06	1.18365	2	226.573	1.20219
	2013-01-26		3			10			3			10			10			3			10			3
	2013-01-27		4			11			4			11			11			4			11			4
	2013-01-28		5	184.754	1.13587	12	238.582	1.50334	5	207.273	1.26012	12	335.722	2.00143	12	238.075	1.62322	5	319.787	1.56872	12	380.017	1.41422	5	251.871	1.33642
	2013-01-29		6			13			6			13			13			6			13			6
	2013-01-30		7	369.187	2.26976	14	300.931	1.8962	7	177.72	1.08044	14	370.816	2.21065	14	243.903	1.66296	7	383.959	1.88351	14	348.153	1.29564	7	328.508	1.74306
	2013-01-31		8			15			8			15			15			8			15			8
	2013-02-01		9	285.701	1.75649	16	262.952	1.6569	9	296.255	1.80108	16	201.168	1.19928	16	510.379	3.47982	9	334.096	1.63891	16	413.688	1.53953	9	407.092	2.16003
	2013-02-02		10			17			10			17			17			10			17			10
	2013-02-03		11			18			11			18			18			11			18			11
	2013-02-04		12	417.808	2.56869	19	394.361	2.48492	12	259.948	1.58035	19	461.677	2.75232	19	257.353	1.75466	12	494.144	2.42402	19	373.461	1.38982	12	332.628	1.76492
	2013-02-05		13			20			13			20			20			13			20			13
	2013-02-06		14	248.344	1.52682	21	347.109	2.18718	14	256.748	1.5609	21	502.73	2.99706	21	242.037	1.65024	14	527.972	2.58997	21	561.68	2.09027	14	386.702	2.05184
	2013-02-07		15			22			15			22			22			15			22			15
	2013-02-08		16	320.786	1.97219	23	280.048	1.76462	16	286.574	1.74222	23	563.316	3.35826	23	306.826	2.09197	16	474.641	2.32835	23	546.737	2.03466	16	415.687	2.20563
	2013-02-09		17			24			17			24			24			17			24			17
	2013-02-10		18			25			18			25			25			18			25			18
	2013-02-11		19	423.03	2.60079	26	408.824	2.57605	19	417.066	2.53555	26	625.051	3.72629	26	330.654	2.25443	19	560.187	2.748	26	744.754	2.77158	19	352.117	1.86833
	2013-02-12		20			27			20			27			27			20			27			20
	2013-02-13		21	513.6	3.15762	28	360.9	2.27408	21	269.476	1.63828	28	589.364	3.51354	28	330.086	2.25056	21	619.159	3.03729	28	697.906	2.59723	21	415.453	2.20439
	2013-02-14		22			29			22			29			29			22			29			22
	2013-02-15		23	438.157	2.69379	30	412.463	2.59899	23	316.124	1.92187	30	619.33	3.69219	30	329.662	2.24767	23	598.775	2.93729	30	569.534	2.1195	23	375.692	1.99342
	2013-02-16		24			31			24			31			31			24			31			24
	2013-02-17		25			32			25			32			32			25			32			25
	2013-02-18		26	508.849	3.12841	33	445.079	2.8045	26	320.34	1.94751	33	631.815	3.76661	33	508.533	3.46723	26	729.956	3.5808	33	556.721	2.07182	26	425.131	2.25574
	2013-02-19		27			34			27			34			34			27			34			27
	2013-02-20		28	572.419	3.51924	35	455.245	2.86856	28	391.21	2.37836	35	780.544	4.65327	35	499.486	3.40555	28	921.125	4.51858	35	639.737	2.38076	28	354.361	1.88024
	2013-02-21		29			36			29						36						36			29
	2013-02-22		30	538.234	3.30907	37	617.328	3.88986	30	460.581	2.80009				37	606.498	4.13517				37	1084.82	4.03711	30	374.999	1.98974
	2013-02-23		31			38			31						38						38			31
	2013-02-24		32			39			32						39						39			32
	2013-02-25		33	685.412	4.21392	40	515.543	3.24851	33	408.074	2.48088				40	597.325	4.07263				40	1030.8	3.83609	33	431.986	2.29211
	2013-02-26		34			41			34						41									34
	2013-02-27		35	753.459	4.63227	42	671.886	4.23364	35	398.398	2.42206				42	672.309	4.58388							35	559.953	2.97111
	2013-02-28								36															36
	2013-03-01								37	636.021	3.86668													37	584.778	3.10283
	2013-03-02								38															38
	2013-03-03								39															39
	2013-03-04								40	411.952	2.50446													40	538.428	2.8569
	2013-03-05								41															41
	2013-03-06								42	438.17	2.66385													42	641.029	3.40129
	2013-03-07								43															43
	2013-03-08								44	497.33	3.02351													44	644.232	3.41829
	2013-03-09								45															45
	2013-03-10								46															46
	2013-03-11								47	706.628	4.29594													47	951.331	5.04775
										Fit									Combined
Days	M3	M4	N3	O2	O3	S4	T4	Z2
0	1	1	1	1	1	1	1	1		1.086	0.3829	0.7945	0.9649	1.11	1.139	1.006	1.136		1	1	1	1	1	1	1	1
1
2	1.33106	1.00917	0.740123	1.17978	1.04404	1.46369	1.13819	1.20219		1.27652	0.57248	0.94092	1.15334	1.17832	1.31598	1.05596	1.24328		1.33106	1.00917	0.740123	1.17978	1.04404	1.46369	1.13819	1.20219
3
4										1.46704	0.76206	1.08734	1.34178	1.24664	1.49296	1.10592	1.35056
5	1.13587	0.853781	1.26012	1.39418	1.43958	1.56872	1.0182	1.33642											1.13587	0.853781	1.26012	1.39418	1.43958	1.56872	1.0182	1.33642
6										1.65756	0.95164	1.23376	1.53022	1.31496	1.66994	1.15588	1.45784
7	2.26976	1.49486	1.08044	1.44874	1.22837	1.88351	1.17281	1.74306											2.26976	1.49486	1.08044	1.44874	1.22837	1.88351	1.17281	1.74306
8										1.84808	1.14122	1.38018	1.71866	1.38328	1.84692	1.20584	1.56512
9	1.75649	1.20461	1.80108	2.0893	1.63845	1.63891	1.18365	2.16003											1.75649	1.20461	1.80108	2.0893	1.63845	1.63891	1.18365	2.16003
10										2.0386	1.3308	1.5266	1.9071	1.4516	2.0239	1.2558	1.6724
11
12	2.56869	1.50334	1.58035	2.00143	1.62322	2.42402	1.41422	1.76492		2.22912	1.52038	1.67302	2.09554	1.51992	2.20088	1.30576	1.77968		2.56869	1.50334	1.58035	2.00143	1.62322	2.42402	1.41422	1.76492
13
14	1.52682	1.8962	1.5609	2.21065	1.66296	2.58997	1.29564	2.05184		2.41964	1.70996	1.81944	2.28398	1.58824	2.37786	1.35572	1.88696		1.52682	1.8962	1.5609	2.21065	1.66296	2.58997	1.29564	2.05184
15
16	1.97219	1.6569	1.74222	1.19928	3.47982	2.32835	1.53953	2.20563		2.61016	1.89954	1.96586	2.47242	1.65656	2.55484	1.40568	1.99424		1.97219	1.6569	1.74222	2.47242	1.65656	2.32835	1.53953	2.20563
17
18										2.80068	2.08912	2.11228	2.66086	1.72488	2.73182	1.45564	2.10152
19	2.60079	2.48492	2.53555	2.75232	1.75466	2.748	1.38982	1.86833											2.60079	2.48492	2.53555	2.75232	1.75466	2.748	1.38982	1.86833
20										2.9912	2.2787	2.2587	2.8493	1.7932	2.9088	1.5056	2.2088
21	3.15762	2.18718	1.63828	2.99706	1.65024	3.03729	2.09027	2.20439											3.15762	2.18718	1.63828	2.99706	1.65024	3.03729	2.09027	2.20439
22
23	2.69379	1.76462	1.92187	3.35826	2.09197	2.93729	2.03466	1.99342
24
25
26	3.12841	2.57605	1.94751	3.72629	2.25443	3.5808	2.77158	2.25574
27
28	3.51924	2.27408	2.37836	3.51354	2.25056	4.51858	2.59723	1.88024
29
30	3.30907	2.59899	2.80009	3.69219	2.24767		2.1195	1.98974
31
32
33	4.21392	2.8045	2.48088	3.76661	3.46723		2.07182	2.29211
34
35	4.63227	2.86856	2.42206	4.65327	3.40555		2.38076	2.97111
36
37		3.88986	3.86668		4.13517		4.03711	3.10283
38
39
40		3.24851	2.50446		4.07263		3.83609	2.8569
41
42		4.23364	2.66385		4.58388			3.40129
43
44			3.02351					3.41829
45
46
47			4.29594					5.04775
				ERROR	ERROR

## Sheet: 5) -DOXY +S4 -DOXO
	Date		Days	C2	Normalized	Days	I3	Normalized	Days	M1	Normalized	Days	T3	Normalized	Days	Y1	Normalized	Days	Y2	Normalized	Days	Y3	Normalized	Days	Y4	Normalized
	2013-01-14		-16	54.819	0.361587	-9	49.404	0.329428	-14	60.1034	0.401271	-9	90.1445	0.576467	-9	84.1521	0.501334	-9	88.9376	0.54272	-9	65.0614	0.362647	-9	75.7475	0.360977
	2013-01-15		-15			-8			-13			-8			-8			-8			-8			-8
	2013-01-16		-14	70.1449	0.462677	-7	71.6644	0.477861	-12	66.7125	0.445395	-7	121.974	0.780013	-7	96.2577	0.573453	-7	93.7893	0.572327	-7	109.286	0.60915	-7	97.5158	0.464714
	2013-01-17		-13			-6			-11			-6			-6			-6			-6			-6
	2013-01-18		-12	79.5922	0.524991	-5	90.5303	0.603659	-10	69.4986	0.463996	-5	161.332	1.03171	-5	180.488	1.07525	-5	130.832	0.798373	-5	129.321	0.720822	-5	189.462	0.902888
	2013-01-19		-11			-4			-9			-4			-4			-4			-4			-4
	2013-01-20		-10			-3			-8			-3			-3			-3			-3			-3
	2013-01-21		-9	120.343	0.793785	-2	96.8478	0.645784	-7	73.7695	0.492511	-2	126.517	0.809068	-2	134.198	0.799484	-2	132.849	0.810682	-2	121.616	0.677875	-2	123.309	0.587632
	2013-01-22		-8			-1			-6			-1			-1			-1			-1			-1
	2013-01-23		-7	96.4424	0.636135	0	149.969	1	-5	102.891	0.686934	0	156.374	1	0	167.856	1	0	163.874	1	0	179.407	1	0	209.84	1
	2013-01-24		-6			1			-4			1			1			1			1			1
	2013-01-25		-5	129.16	0.851942	2	222.626	1.48448	-3	163.889	1.09418	2	143.298	0.916383	2	177.718	1.05875	2	137.507	0.839102	2	170.639	0.951129	2	185.207	0.882608
	2013-01-26		-4			3			-2			3			3			3			3			3
	2013-01-27		-3			4			-1			4			4			4			4			4
	2013-01-28		-2	111.936	0.73833	5	243.107	1.62104	0	149.783	1	5	162.738	1.0407	5	187.039	1.11428	5	179.872	1.09763	5	199.487	1.11192	5	225.321	1.07377
	2013-01-29		-1			6			1			6			6			6			6			6
	2013-01-30		0	151.607	1	7	178.058	1.1873	2	177.222	1.18319	7	162.674	1.04029	7	228.677	1.36234	7	145.319	0.886773	7	278.49	1.55228	7	200.219	0.95415
	2013-01-31		1			8			3			8			8			8			8			8
	2013-02-01		2	177.398	1.17012	9	244.438	1.62992	4	137.125	0.915492	9	203.551	1.30169	9	263.037	1.56704	9	240.558	1.46795	9	300.756	1.67639	9	214.657	1.02295
	2013-02-02		3			10			5			10			10			10			10			10
	2013-02-03		4			11			6			11			11			11			11			11
	2013-02-04		5	201.058	1.32618	12	402.727	2.6854	7	198.795	1.32722	12	202.043	1.29205	12	277.71	1.65445	12	180.905	1.10393	12	293.362	1.63517	12	284.376	1.3552
	2013-02-05		6			13			8			13			13			13			13			13
	2013-02-06		7	269.092	1.77494	14	418.626	2.79141	9	197.817	1.32069	14	212.477	1.35878	14	475.814	2.83465	14	299.283	1.8263	14	349.051	1.94558	14	334.98	1.59636
	2013-02-07		8			15			10			15			15			15			15			15
	2013-02-08		9	282.829	1.86554	16	311.179	2.07495	11	218.574	1.45928	16	167.472	1.07097	16	455.691	2.71477	16	257.275	1.56996	16	451.219	2.51506	16	325.77	1.55247
	2013-02-09		10			17			12			17			17			17			17			17
	2013-02-10		11			18			13			18			18			18			18			18
	2013-02-11		12	352.334	2.324	19	435.211	2.902	14	289.951	1.93581	19	270.238	1.72815	19	507.454	3.02314	19	230.21	1.4048	19	429.365	2.39325	19	458.191	2.18352
	2013-02-12		13			20			15			20			20			20			20			20
	2013-02-13		14	328.343	2.16575	21	352.703	2.35184	16	257.042	1.7161	21	230.852	1.47628	21	732.541	4.3641	21	271.696	1.65796	21	536.34	2.98951	21	527.526	2.51394
	2013-02-14		15			22			17			22			22			22			22			22
	2013-02-15		16	312.112	2.05869	23	397.564	2.65097	18	256.14	1.71008	23	257.346	1.64571	23	649.849	3.87146	23	216.173	1.31914	23	540.48	3.01259	23	515.556	2.4569
	2013-02-16		17			24			19			24			24			24			24			24
	2013-02-17		18			25			20			25			25			25			25			25
	2013-02-18		19	419.993	2.77028	26	460.182	3.06851	21	319.364	2.13218	26	314.815	2.01322	26	861.498	5.13235	26	247.965	1.51315	26	786.408	4.38337	26	645.603	3.07664
	2013-02-19		20			27			22			27						27						27
	2013-02-20		21	420.917	2.77637	28	840.09	5.60175	23	432.879	2.89005	28	330.392	2.11283				28	262.389	1.60117				28	610.526	2.90948
	2013-02-21		22						24			29						29						29
	2013-02-22		23	415.356	2.7397				25	533.003	3.55851	30	338.585	2.16523				30	245.407	1.49754				30	771.394	3.6761
	2013-02-23		24						26			31						31						31
	2013-02-24		25						27			32						32						32
	2013-02-25		26	481.039	3.17294				28	449.571	3.00149	33	295.298	1.88841				33	178.65	1.09017				33	904.687	4.31131
	2013-02-26		27						29			34						34
	2013-02-27		28	589.78	3.8902				30	546.722	3.6501	35	365.65	2.33831				35	201.796	1.23142
	2013-02-28		29						31			36						36
	2013-03-01		30	601.86	3.96987				32	599.09	3.99973	37	334.259	2.13756				37	188.764	1.15189
	2013-03-02		31						33			38						38
	2013-03-03		32	575.164	3.79379				34	506.77	3.38337	39	374.597	2.39552				39	204.549	1.24821
	2013-03-04		33						35			40						40
	2013-03-05		34						36			41						41
	2013-03-06		35	751.603	4.95759				37	804.301	5.36979	42	414.957	2.65362				42	217.893	1.32964
	2013-03-07											43						43
	2013-03-08											44	610.03	3.9011				44	281.548	1.71808
	2013-03-09											45						45
	2013-03-10											46						46
	2013-03-11											47	710.196	4.54165				47	312.765	1.90857
	2013-03-12																	48
	2013-03-13																	49	451.757	2.75674
	2013-03-14																	50
	2013-03-15																	51	352.197	2.1492
	2013-03-16																	52
	2013-03-17																	53
	2013-03-18																	54	448.234	2.73524
	2013-03-19																	55
	2013-03-20																	56	574.946	3.50847
	2013-03-21																	57
	2013-03-22																	58	753.039	4.59524
										Fit									Combined
Days	C2	I3	M1	T3	Y1	Y2	Y3	Y4
0	1	1	1	1	1	1	1	1		1.037	1.142	0.9369	0.8599	-0.01842	0.7492	0.6994	0.0611		1	1	1	1	1	1	1	1
1
2	1.17012	1.48448	1.18319	0.916383	1.05875	0.839102	0.951129	0.882608		1.20588	1.30002	1.04162	0.93362	0.34578	0.83006	0.89912	0.2803		1.17012	1.48448	1.18319	0.916383	1.05875	0.839102	0.951129	0.882608
3
4			0.915492							1.37476	1.45804	1.14634	1.00734	0.70998	0.91092	1.09884	0.4995													0.915492
5	1.32618	1.62104		1.0407	1.11428	1.09763	1.11192	1.07377											1.32618	1.62104	1.1987	1.0407	1.11428	1.09763	1.11192	1.07377
6										1.54364	1.61606	1.25106	1.08106	1.07418	0.99178	1.29856	0.7187
7	1.77494	1.1873	1.32722	1.04029	1.36234	0.886773	1.55228	0.95415											1.77494	1.1873	1.32722	1.04029	1.36234	0.886773	1.55228	0.95415
8										1.71252	1.77408	1.35578	1.15478	1.43838	1.07264	1.49828	0.9379
9	1.86554	1.62992	1.32069	1.30169	1.56704	1.46795	1.67639	1.02295											1.86554	1.62992	1.32069	1.30169	1.56704	1.46795	1.67639	1.02295
10										1.8814	1.9321	1.4605	1.2285	1.80258	1.1535	1.698	1.1571
11			1.45928																											1.45928
12	2.324	2.6854		1.29205	1.65445	1.10393	1.63517	1.3552		2.05028	2.09012	1.56522	1.30222	2.16678	1.23436	1.89772	1.3763		2.324	2.6854	1.56522	1.29205	1.65445	1.10393	1.63517	1.3552
13
14	2.16575	2.79141	1.93581	1.35878	2.83465	1.8263	1.94558	1.59636		2.21916	2.24814	1.66994	1.37594	2.53098	1.31522	2.09744	1.5955		2.16575	2.79141	1.93581	1.35878	2.83465	1.8263	1.94558	1.59636
15
16	2.05869	2.07495	1.7161	1.07097	2.71477	1.56996	2.51506	1.55247		2.38804	2.40616	1.77466	1.44966	2.89518	1.39608	2.29716	1.8147		2.05869	2.07495	1.7161	1.07097	2.71477	1.56996	2.51506	1.55247
17
18			1.71008							2.55692	2.56418	1.87938	1.52338	3.25938	1.47694	2.49688	2.0339													1.71008
19	2.77028	2.902		1.72815	3.02314	1.4048	2.39325	2.18352											2.77028	2.902	1.93174	1.72815	3.02314	1.4048	2.39325	2.18352
20										2.7258	2.7222	1.9841	1.5971	3.62358	1.5578	2.6966	2.2531
21	2.77637	2.35184	2.13218	1.47628	4.3641	1.65796	2.98951	2.51394											2.77637	2.35184	2.13218	1.47628	4.3641	1.65796	2.98951	2.51394
22
23	2.7397	2.65097	2.89005	1.64571	3.87146	1.31914	3.01259	2.4569
24
25			3.55851
26	3.17294	3.06851		2.01322	5.13235	1.51315	4.38337	3.07664
27
28	3.8902	5.60175	3.00149	2.11283		1.60117		2.90948
29
30	3.96987		3.6501	2.16523		1.49754		3.6761
31
32	3.79379		3.99973
33				1.88841		1.09017		4.31131
34			3.38337
35	4.95759			2.33831		1.23142
36
37			5.36979	2.13756		1.15189
38
39				2.39552		1.24821
40
41
42				2.65362		1.32964
43
44				3.9011		1.71808
45
46
47				4.54165		1.90857
48
49						2.75674
50
51						2.1492
52
53
54						2.73524
55
56						3.50847
57
58						4.59524

## Sheet: 11) -DOXY +VEHICLE +DOXO
	Date		Days	N1	Normalized	Days	N2	Normalized	Days	O1	Normalized	Days	O4	Normalized	Days	S1	Normalized	Days	S2	Normalized	Days	S3	Normalized	Days	Z1	Normalized
	2013-01-14		-14	84.6785	0.606586	-7	62.3239	0.426714	-7	69.9791	0.423564	-14	94.8252	0.433183	-7	73.4129	0.323316	-14	67.1749	0.301064	-7	81.7756	0.367154	-7	113.004	0.571507
	2013-01-15		-13			-6			-6			-13			-6			-13			-6			-6
	2013-01-16		-12	70.4854	0.504915	-5	95.294	0.65245	-5	103.091	0.623979	-12	76.4674	0.34932	-5	121.261	0.53404	-12	72.8127	0.326332	-5	110.987	0.498308	-5	138.596	0.700937
	2013-01-17		-11			-4			-4			-11			-4			-11			-4			-4
	2013-01-18		-10	92.8424	0.665067	-3	136.936	0.937559	-3	117.453	0.710912	-10	70.479	0.321964	-3	168.172	0.740641	-10	90.037	0.403528	-3	219.184	0.984088	-3	181.299	0.916906
	2013-01-19		-9			-2			-2			-9			-2			-9			-2			-2
	2013-01-20		-8			-1			-1			-8			-1			-8			-1			-1
	2013-01-21		-7	102.695	0.735646	0	146.056	1	0	165.215	1	-7	93.3957	0.426652	0	227.062	1	-7	70.5651	0.316259	0	222.729	1	0	197.729	1
	2013-01-22		-6			1			1			-6			1			-6			1			1
	2013-01-23		-5	92.8948	0.665443	2	115.598	0.791467	2	178.2	1.07859	-5	129.062	0.589582	2	188.809	0.831531	-5	110.921	0.497124	2	283.771	1.27407	2	268.122	1.35601
	2013-01-24		-4			3			3			-4			3			-4			3			3
	2013-01-25		-3	90.1219	0.645579	4	160.86	1.10136	4	214.455	1.29804	-3	168.04	0.767644	4	268.218	1.18125	-3	143.856	0.644732	4	239.876	1.07699	4	178.713	0.90383
	2013-01-26		-2			5			5			-2			5			-2			5			5
	2013-01-27		-1			6			6			-1			6			-1			6			6
	2013-01-28		0	139.599	1	7	184.329	1.26205	7	182.29	1.10335	0	218.903	1	7	348.903	1.53659	0	223.125	1	7	340.336	1.52803	7	195.788	0.990185
	2013-01-29		1			8			8			1			8			1			8			8
	2013-01-30		2	135.202	0.968509	9	225.757	1.54569	9	229.048	1.38636	2	176.202	0.804933	9	310.953	1.36946	2	171.849	0.770193	9	353.986	1.58931	9	242.514	1.2265
	2013-01-31		3			10			10			3			10			3			10			10
	2013-02-01		4	136.116	0.975054	11	212.838	1.45724	11	287.227	1.73851	4	245.19	1.12008	11	239.849	1.05631	4	179.23	0.803275	11	394.061	1.76924	11	352.376	1.78212
	2013-02-02		5			12			12			5			12			5			12			12
	2013-02-03		6			13			13			6			13			6			13			13
	2013-02-04		7	191.267	1.37012	14	230.26	1.57652	14	270.96	1.64005	7	304.14	1.38938	14	323.953	1.42671	7	243.187	1.08992	14	423.922	1.90331	14	323.127	1.63419
	2013-02-05		8			15			15			8			15			8			15			15
	2013-02-06		9	205.111	1.46929	16	294.424	2.01584	16	308.458	1.86701	9	282.542	1.29072	16	396.313	1.74539	9	281.448	1.2614	16	586.541	2.63343	16	518.298	2.62126
	2013-02-07		10			17			17			10			17			10			17			17
	2013-02-08		11	190.868	1.36726	18	272.59	1.86635	18	322.962	1.9548	11	500.968	2.28854	18	353.598	1.55727	11	282.674	1.26689	18	626.831	2.81433	18	416.996	2.10893
	2013-02-09		12			19			19			12			19			12			19			19
	2013-02-10		13			20			20			13			20			13			20			20
	2013-02-11		14	194.314	1.39195	21	344.679	2.35992	21	312.901	1.89391	14	477.405	2.18089	21	362.909	1.59828	14	375.81	1.68431	21	604.708	2.715	21	432.037	2.185
	2013-02-12		15			22			22			15			22			15			22			22
	2013-02-13		16	275.141	1.97095	23	325.147	2.22619	23	379.751	2.29853	16	548.456	2.50547	23	428.417	1.88678	16	383.374	1.7182	23	601.128	2.69893	23	499.695	2.52717
	2013-02-14		17			24			24			17			24			17			24			24
	2013-02-15		18	234.342	1.67868	25	335.911	2.29988	25	333.965	2.0214	18	596.691	2.72582	25	438.542	1.93137	18	277	1.24146	25	580.679	2.60711	25	436.433	2.20723
	2013-02-16		19			26			26			19			26			19			26			26
	2013-02-17		20			27			27			20			27			20			27			27
	2013-02-18		21	256.833	1.8398	28	305.112	2.08901	28	399.612	2.41874	21	662.944	3.02848	28	534.024	2.35188	21	549.259	2.46167	28	667.895	2.99869	28	333.768	1.688
	2013-02-19		22			29			29			22			29			22			29			29
	2013-02-20		23	294.34	2.10847	30	491.933	3.36813	30	504.291	3.05234	23	841.937	3.84616	30	510.22	2.24705	23	660.94	2.9622	30	679.63	3.05138	30	236.187	1.1945
	2013-02-21		24			31			31			24			31			24			31			31
	2013-02-22		25	306.761	2.19745	32	445.169	3.04795	32	583.85	3.53389	25	888.297	4.05794	32	589.51	2.59624	25	749.557	3.35937	32	879.053	3.94675	32	257.605	1.30282
	2013-02-23		26			33			33			26						26			33			33
	2013-02-24		27			34			34			27						27			34			34
	2013-02-25		28	355.083	2.5436	35	460.245	3.15116	35	525.369	3.17991	28	1114.77	5.0925				28	796.79	3.57106	35	755.134	3.39038	35	260.633	1.31813
	2013-02-26		29			36			36															36
	2013-02-27		30	362.627	2.59764	37	475.572	3.2561	37	439.909	2.66265													37	393.356	1.98937
	2013-02-28		31			38			38															38
	2013-03-01		32	406.851	2.91443	39	485.644	3.32507	39	641.978	3.88572													39	420.869	2.12852
	2013-03-02		33			40
	2013-03-03		34			41
	2013-03-04		35	330.071	2.36443	42	400.386	2.74133
										FIT									COMBINED
Days	N1	N2	O1	O4	S1	S2	S3	Z1
0	1	1	1	1	1	1	1	1		0.9508	0.738	1.047	0.5769	0.9905	0.5689	0.8955	0.5683		1	1	1	1	1	1	1	1
1
2	0.968509	0.791467	1.07859	0.804933	0.831531	0.770193	1.27407	1.35601		1.03248	0.88208	1.14044	0.8151	1.05746	0.71518	1.07852	0.7312		0.968509	0.791467	1.07859	0.804933	0.831531	0.770193	1.27407	1.35601
3
4	0.975054	1.10136	1.29804	1.12008	1.18125	0.803275	1.07699	0.90383		1.11416	1.02616	1.23388	1.0533	1.12442	0.86146	1.26154	0.8941		0.975054	1.10136	1.29804	1.12008	1.18125	0.803275	1.07699	0.90383
5
6										1.19584	1.17024	1.32732	1.2915	1.19138	1.00774	1.44456	1.057
7	1.37012	1.26205	1.10335	1.38938	1.53659	1.08992	1.52803	0.990185											1.37012	1.26205	1.10335	1.38938	1.53659	1.08992	1.52803	0.990185
8										1.27752	1.31432	1.42076	1.5297	1.25834	1.15402	1.62758	1.2199
9	1.46929	1.54569	1.38636	1.29072	1.36946	1.2614	1.58931	1.2265											1.46929	1.54569	1.38636	1.29072	1.36946	1.2614	1.58931	1.2265
10										1.3592	1.4584	1.5142	1.7679	1.3253	1.3003	1.8106	1.3828
11	1.36726	1.45724	1.73851	2.28854	1.05631	1.26689	1.76924	1.78212											1.36726	1.45724	1.73851	2.28854	1.05631	1.26689	1.76924	1.78212
12										1.44088	1.60248	1.60764	2.0061	1.39226	1.44658	1.99362	1.5457
13
14	1.39195	1.57652	1.64005	2.18089	1.42671	1.68431	1.90331	1.63419		1.52256	1.74656	1.70108	2.2443	1.45922	1.59286	2.17664	1.7086		1.39195	1.57652	1.64005	2.18089	1.42671	1.68431	1.90331	1.63419
15
16	1.97095	2.01584	1.86701	2.50547	1.74539	1.7182	2.63343	2.62126		1.60424	1.89064	1.79452	2.4825	1.52618	1.73914	2.35966	1.8715		1.97095	2.01584	1.86701	2.50547	1.74539	1.7182	2.63343	2.62126
17
18	1.67868	1.86635	1.9548	2.72582	1.55727	1.24146	2.81433	2.10893		1.68592	2.03472	1.88796	2.7207	1.59314	1.88542	2.54268	2.0344		1.67868	1.86635	1.9548	2.72582	1.55727	1.24146	2.81433	2.10893
19
20										1.7676	2.1788	1.9814	2.9589	1.6601	2.0317	2.7257	2.1973
21	1.8398	2.35992	1.89391	3.02848	1.59828	2.46167	2.715	2.185											1.8398	2.35992	1.89391	3.02848	1.59828	2.46167	2.715	2.185
22
23	2.10847	2.22619	2.29853	3.84616	1.88678	2.9622	2.69893	2.52717
24
25	2.19745	2.29988	2.0214	4.05794	1.93137	3.35937	2.60711	2.20723
26
27
28	2.5436	2.08901	2.41874	5.0925	2.35188	3.57106	2.99869	1.688
29
30	2.59764	3.36813	3.05234		2.24705		3.05138	1.1945
31
32	2.91443	3.04795	3.53389		2.59624		3.94675	1.30282
33
34
35	2.36443	3.15116	3.17991				3.39038	1.31813
36
37		3.2561	2.66265					1.98937
38
39		3.32507	3.88572					2.12852
40
41
42		2.74133
	SICK	SICK					SICK

## Sheet: 7) -DOXY +S4 +DOXO
	Date		Days	C3	Normalized	Days	C4	Normalized	Days	I1	Normalized	Days	I2	Normalized	Days	T1	Normalized	Days	U1	Normalized	Days	AA1	Normalized	Days	AA3	Normalized
	2013-01-14		-7	110.745	0.445361	-7	87.7037	0.603336	-7	97.1771	0.655303	-7	109.578	0.732734	-14	96.3659	0.658525	-14	61.6104	0.356154	-7	131.332	0.659889	-7	125.188	0.70567
	2013-01-15		-6			-6			-6			-6			-13			-13			-6			-6
	2013-01-16		-5	111.112	0.446835	-5	112.12	0.771302	-5	117.493	0.792301	-5	110.346	0.737868	-12	107.104	0.731907	-12	91.9007	0.531255	-5	128.009	0.64319	-5	137.371	0.774342
	2013-01-17		-4			-4			-4			-4			-11			-11			-4			-4
	2013-01-18		-3	152.512	0.613327	-3	104.837	0.721201	-3	113.2	0.763354	-3	116.14	0.776611	-10	146.6	1.00181	-10	106.814	0.617464	-3	167.353	0.84088	-3	163.945	0.924138
	2013-01-19		-2			-2			-2			-2			-9			-9			-2			-2
	2013-01-20		-1			-1			-1			-1			-8			-8			-1			-1
	2013-01-21		0	248.664	1	0	145.365	1	0	148.293	1	0	149.547	1	-7	124.945	0.853821	-7	81.8693	0.473266	0	199.022	1	0	177.403	1
	2013-01-22		1			1			1			1			-6			-6			1			1
	2013-01-23		2	261.876	1.05313	2	160.559	1.10453	2	136.311	0.919196	2	126.632	0.846766	-5	88.0906	0.601975	-5	127.439	0.736694	2	192.461	0.967037	2	271.702	1.53155
	2013-01-24		3			3			3			3			-4			-4			3			3
	2013-01-25		4	303.169	1.21919	4	143.134	0.984657	4	191.149	1.28899	4	158.204	1.05789	-3	159.58	1.09051	-3	133.42	0.771266	4	178.281	0.895784	4	294.125	1.65794
	2013-01-26		5			5			5			5			-2			-2			5			5
	2013-01-27		6			6			6			6			-1			-1			6			6
	2013-01-28		7	250.983	1.00932	7	240.551	1.65481	7	153.817	1.03725	7	183.577	1.22755	0	146.336	1	0	172.988	1	7	174.309	0.87583	7	316.47	1.7839
	2013-01-29		8			8			8			8			1			1			8			8
	2013-01-30		9	406.202	1.63353	9	165.485	1.13841	9	193.037	1.30172	9	247.17	1.65279	2	177.286	1.2115	2	169.828	0.981735	9	217.725	1.09397	9	309.647	1.74544
	2013-01-31		10			10			10			10			3			3			10			10
	2013-02-01		11	389.423	1.56606	11	191.572	1.31787	11	166.968	1.12593	11	211.1	1.4116	4	181.878	1.24288	4	217.124	1.25514	11	211.178	1.06108	11	228.225	1.28647
	2013-02-02		12			12			12			12			5			5			12			12
	2013-02-03		13			13			13			13			6			6			13			13
	2013-02-04		14	445.911	1.79322	14	215.217	1.48053	14	186.735	1.25923	14	288.012	1.92589	7	209.81	1.43375	7	310.826	1.79681	14	322.534	1.6206	14	268.667	1.51444
	2013-02-05		15			15			15			15			8			8			15			15
	2013-02-06		16	577.745	2.32339	16	281.729	1.93809	16	169.476	1.14284	16	323.645	2.16417	9	244.158	1.66848	9	277.221	1.60255	16	299.417	1.50445	16	312.638	1.7623
	2013-02-07		17			17			17			17			10			10			17			17
	2013-02-08		18	435.648	1.75195	18	216.417	1.48879	18	179.883	1.21302	18	400.191	2.67602	11	229.807	1.57041	11	242.172	1.39994	18	310.336	1.5593	18	315.845	1.78037
	2013-02-09		19			19			19			19			12			12			19			19
	2013-02-10		20			20			20			20			13			13			20			20
	2013-02-11		21	599.035	2.40901	21	207.31	1.42614	21	200.346	1.35101	21	367.521	2.45756	14	311.131	2.12614	14	439.514	2.54072	21	396.356	1.99152	21	373.806	2.10709
	2013-02-12		22			22			22			22			15			15			22			22
	2013-02-13		23	663.059	2.66648	23	270.834	1.86313	23	199.005	1.34197	23	446.973	2.98884	16	327.14	2.23554	16	425.247	2.45825	23	362.719	1.82251	23	322.656	1.81877
	2013-02-14		24			24			24			24			17			17			24			24
	2013-02-15		25	605.857	2.43645	25	241.823	1.66356	25	236.531	1.59502	25	411.904	2.75434	18	320.86	2.19263	18	429.868	2.48496	25	437.85	2.20001	25	322.737	1.81922
	2013-02-16		26			26			26			26			19			19			26			26
	2013-02-17		27			27			27			27			20			20			27			27
	2013-02-18		28	622.381	2.50289	28	260.81	1.79418	28	261.468	1.76318	28	547.717	3.6625	21	319.573	2.18383	21	625.152	3.61385	28	426.725	2.14411	28	393.979	2.22081
	2013-02-19		29			29			29			29			22			22			29			29
	2013-02-20		30	561.724	2.25897	30	412.074	2.83477	30	255.797	1.72494	30	695.761	4.65245	23	383.227	2.61882	23	609.775	3.52496	30	388.054	1.94981	30	396.535	2.23521
	2013-02-21		31			31			31						24			24			31			31
	2013-02-22		32	681.829	2.74197	32	419.67	2.88702	32	249.205	1.68049				25	498.675	3.40774	25	708.374	4.09494	32	432.658	2.17393	32	527.908	2.97575
	2013-02-23		33			33			33						26			26			33			33
	2013-02-24		34			34			34						27			27			34			34
	2013-02-25		35	750.027	3.01622	35	432.006	2.97188	35	230.468	1.55414				28	524.281	3.58273	28	593.811	3.43267	35	459.707	2.30983	35	387.677	2.18529
	2013-02-26		36			36			36						29			29			36			36
	2013-02-27		37	786.25	3.16189	37	441.543	3.03749	37	213.57	1.44019				30	569.22	3.88981	30	549.922	3.17896	37	479.277	2.40817	37	404.869	2.28219
	2013-02-28		38			38									31			31			38			38
	2013-03-01		39	761.543	3.06253	39	465.367	3.20138							32	515.754	3.52445	32	745.503	4.30957	39	471.882	2.37101	39	437.681	2.46715
	2013-03-02		40			40									33			33						40
	2013-03-03		41			41									34			34						41
	2013-03-04		42	789.43	3.17468	42	460.932	3.17087							35	606.349	4.14354	35	836.198	4.83386				42	482.13	2.7177
	2013-03-05		43			43									36			36						43
	2013-03-06		44	888.275	3.57219	44	607.274	4.1776							37	567.189	3.87594	37	861.04	4.97746				44	517.769	2.9186
	2013-03-07														38									45
	2013-03-08														39	669.229	4.57324							46	504.516	2.84389
	2013-03-09														40									47
	2013-03-10														41									48
	2013-03-11														42	750.688	5.1299							49	498.987	2.81272
										FIT									Combined
Days	C3	C4	I1	I2	T1	U1	AA1	AA3
0	1	1	1	1	1	1	1	1		0.9694	0.7381	0.8947	0.6386	1.035	0.7817	0.5088	0.8949		1	1	1	1	1	1	1	1
1
2	1.05313	1.10453	0.919196	0.846766	1.2115	0.981735	0.967037	1.53155		1.09604	0.84702	0.93486	0.82846	1.1627	1.0035	0.6394	0.99692		1.05313	1.10453	0.919196	0.846766	1.2115	0.981735	0.967037	1.53155
3
4	1.21919	0.984657	1.28899	1.05789	1.24288	1.25514	0.895784	1.65794		1.22268	0.95594	0.97502	1.01832	1.2904	1.2253	0.77	1.09894		1.21919	0.984657	1.28899	1.05789	1.24288	1.25514	0.895784	1.65794
5
6										1.34932	1.06486	1.01518	1.20818	1.4181	1.4471	0.9006	1.20096
7	1.00932	1.65481	1.03725	1.22755	1.43375	1.79681	0.87583	1.7839											1.00932	1.65481	1.03725	1.22755	1.43375	1.79681	0.87583	1.7839
8										1.47596	1.17378	1.05534	1.39804	1.5458	1.6689	1.0312	1.30298
9	1.63353	1.13841	1.30172	1.65279	1.66848	1.60255	1.09397	1.74544											1.63353	1.13841	1.30172	1.65279	1.66848	1.60255	1.09397	1.74544
10										1.6026	1.2827	1.0955	1.5879	1.6735	1.8907	1.1618	1.405
11	1.56606	1.31787	1.12593	1.4116	1.57041	1.39994	1.06108	1.28647											1.56606	1.31787	1.12593	1.4116	1.57041	1.39994	1.06108	1.28647
12										1.72924	1.39162	1.13566	1.77776	1.8012	2.1125	1.2924	1.50702
13
14	1.79322	1.48053	1.25923	1.92589	2.12614	2.54072	1.6206	1.51444		1.85588	1.50054	1.17582	1.96762	1.9289	2.3343	1.423	1.60904		1.79322	1.48053	1.25923	1.92589	2.12614	2.54072	1.6206	1.51444
15
16	2.32339	1.93809	1.14284	2.16417	2.23554	2.45825	1.50445	1.7623		1.98252	1.60946	1.21598	2.15748	2.0566	2.5561	1.5536	1.71106		2.32339	1.93809	1.14284	2.16417	2.23554	2.45825	1.50445	1.7623
17
18	1.75195	1.48879	1.21302	2.67602	2.19263	2.48496	1.5593	1.78037		2.10916	1.71838	1.25614	2.34734	2.1843	2.7779	1.6842	1.81308		1.75195	1.48879	1.21302	2.67602	2.19263	2.48496	1.5593	1.78037
19
20										2.2358	1.8273	1.2963	2.5372	2.312	2.9997	1.8148	1.9151
21	2.40901	1.42614	1.35101	2.45756	2.18383	3.61385	1.99152	2.10709											2.40901	1.42614	1.35101	2.45756	2.18383	3.61385	1.99152	2.10709
22
23	2.66648	1.86313	1.34197	2.98884	2.61882	3.52496	1.82251	1.81877
24
25	2.43645	1.66356	1.59502	2.75434	3.40774	4.09494	2.20001	1.81922
26
27
28	2.50289	1.79418	1.76318	3.6625	3.58273	3.43267	2.14411	2.22081
29
30	2.25897	2.83477	1.72494	4.65245	3.88981	3.17896	1.94981	2.23521
31
32	2.74197	2.88702	1.68049		3.52445	4.30957	2.17393	2.97575
33
34
35	3.01622	2.97188	1.55414		4.14354	4.83386	2.30983	2.18529
36
37	3.16189	3.03749	1.44019		3.87594	4.97746	2.40817	2.28219
38
39	3.06253	3.20138			4.57324		2.37101	2.46715
40
41
42	3.17468	3.17087			5.1299			2.7177
43
44	3.57219	4.1776						2.9186
45
46								2.84389
47
48
49								2.81272

## Sheet: 10) +DOXY +VEHICLE -DOXO
	Date		Days	E2	Normalized	Days	L2	Normalized	Days	L3	Normalized	Days	L4	Normalized	Days	Q2	Normalized	Days	AB3	Normalized
	2013-01-14		-2	100.001	0.662566	-2	129.467	0.766517	-2	121.965	0.611628	-2	131.087	0.581145	-2	84.7889	0.538148	-9	82.9602	0.520558
	2013-01-15		-1			-1			-1			-1			-1			-8
	2013-01-16		0	150.93	1	0	168.902	1	0	199.41	1	0	225.567	1	0	157.557	1	-7	71.2406	0.44702
	2013-01-17		1			1			1			1			1			-6
	2013-01-18		2	237.769	1.57536	2	237.549	1.40643	2	204.143	1.02373	2	283.82	1.25825	2	185.343	1.17636	-5	86.252	0.541213
	2013-01-19		3			3			3			3			3			-4
	2013-01-20		4			4			4			4			4			-3
	2013-01-21		5	166	1.09985	5	283.617	1.67918	5	275.198	1.38006	5	265.638	1.17765	5	151.117	0.959124	-2	127.682	0.801178
	2013-01-22		6			6			6			6			6			-1
	2013-01-23		7	222.531	1.4744	7	285.749	1.6918	7	223.196	1.11928	7	303.53	1.34563	7	173.332	1.10012	0	159.368	1
	2013-01-24		8			8			8			8			8			1
	2013-01-25		9	290.71	1.92612	9	387.754	2.29573	9	280.223	1.40526	9	364.591	1.61634	9	182.794	1.16018	2	189.513	1.18915
	2013-01-26		10			10			10			10			10			3
	2013-01-27		11			11			11			11			11			4
	2013-01-28		12	253.786	1.68148	12	412.022	2.43941	12	297.226	1.49053	12	437.242	1.93842	12	235.867	1.49703	5	147.73	0.926973
	2013-01-29		13			13			13			13			13			6
	2013-01-30		14	321.083	2.12736	14	419.839	2.48569	14	259.431	1.30099	14	562.226	2.49251	14	318.336	2.02045	7	184.308	1.15649
	2013-01-31		15			15			15			15			15			8
	2013-02-01		16	318.842	2.11251	16	493.967	2.92457	16	308.281	1.54597	16	499.722	2.21541	16	313.446	1.98942	9	175.765	1.10289
	2013-02-02		17			17			17			17			17			10
	2013-02-03		18			18			18			18			18			11
	2013-02-04		19	469.132	3.10827	19	575.062	3.4047	19	384.912	1.93026	19	650.383	2.88333	19	329.002	2.08815	12	187.104	1.17404
	2013-02-05		20			20			20			20			20			13
	2013-02-06		21	478.695	3.17163	21	612.41	3.62582	21	343.047	1.72031	21	648.454	2.87478	21	417.646	2.65076	14	264.595	1.66028
	2013-02-07		22			22			22			22			22			15
	2013-02-08		23	462.533	3.06455	23	622.819	3.68745	23	298.145	1.49514	23	555.414	2.46231	23	418.986	2.65927	16	231.693	1.45383
	2013-02-09		24			24			24			24			24			17
	2013-02-10		25			25			25			25			25			18
	2013-02-11		26	542.83	3.59657	26	749.514	4.43755	26	344.392	1.72706	26	592.894	2.62847	26	490.96	3.11608	19	288.765	1.81194
	2013-02-12		27			27			27			27			27			20
	2013-02-13		28	613.212	4.06289	28	963.485	5.70439	28	359.755	1.8041	28	895.082	3.96815	28	498.671	3.16502	21	312.02	1.95786
	2013-02-14		29												29			22
	2013-02-15		30	735.402	4.87247										30	502.183	3.18731	23	330	2.07068
	2013-02-16		31												31			24
	2013-02-17		32												32			25
	2013-02-18		33	1023.6	6.78194										33	508.063	3.22463	26	410.318	2.57466
	2013-02-19														34			27
	2013-02-20														35	797.331	5.06059	28	509.407	3.19642
	2013-02-21																	29
	2013-02-22																	30	466.59	2.92776
	2013-02-23																	31
	2013-02-24																	32
	2013-02-25																	33	750.91	4.71181
	2013-02-26																	34
	2013-02-27																	35	821.607	5.15541
								FIT							Combined
Days	E2	L2	L3	L4	Q2	AB3
0	1	1	1	1	1	1		0.5242	1.04	0.9996	0.6217	0.3789	0.6114		1	1	1	1	1	1
1
2	1.57536	1.40643	1.02373	1.25825	1.17636	1.18915		0.767	1.2792	1.07434	0.8465	0.5815	0.73468		1.57536	1.40643	1.02373	1.25825	1.17636	1.18915
3
4								1.0098	1.5184	1.14908	1.0713	0.7841	0.85796
5	1.09985	1.67918	1.38006	1.17765	0.959124	0.926973									1.09985	1.67918	1.38006	1.17765	0.959124	0.926973
6								1.2526	1.7576	1.22382	1.2961	0.9867	0.98124
7	1.4744	1.6918	1.11928	1.34563	1.10012	1.15649									1.4744	1.6918	1.11928	1.34563	1.10012	1.15649
8								1.4954	1.9968	1.29856	1.5209	1.1893	1.10452
9	1.92612	2.29573	1.40526	1.61634	1.16018	1.10289									1.92612	2.29573	1.40526	1.61634	1.16018	1.10289
10								1.7382	2.236	1.3733	1.7457	1.3919	1.2278
11
12	1.68148	2.43941	1.49053	1.93842	1.49703	1.17404		1.981	2.4752	1.44804	1.9705	1.5945	1.35108		1.68148	2.43941	1.49053	1.93842	1.49703	1.17404
13
14	2.12736	2.48569	1.30099	2.49251	2.02045	1.66028		2.2238	2.7144	1.52278	2.1953	1.7971	1.47436		2.12736	2.48569	1.30099	2.49251	2.02045	1.66028
15
16	2.11251	2.92457	1.54597	2.21541	1.98942	1.45383		2.4666	2.9536	1.59752	2.4201	1.9997	1.59764		2.11251	2.92457	1.54597	2.21541	1.98942	1.45383
17
18								2.7094	3.1928	1.67226	2.6449	2.2023	1.72092
19	3.10827	3.4047	1.93026	2.88333	2.08815	1.81194									3.10827	3.4047	1.93026	2.88333	2.08815	1.81194
20								2.9522	3.432	1.747	2.8697	2.4049	1.8442
21	3.17163	3.62582	1.72031	2.87478	2.65076	1.95786									3.17163	3.62582	1.72031	2.87478	2.65076	1.95786
22
23	3.06455	3.68745	1.49514	2.46231	2.65927	2.07068
24
25
26	3.59657	4.43755	1.72706	2.62847	3.11608	2.57466
27
28	4.06289	5.70439	1.8041	3.96815	3.16502	3.19642
29
30	4.87247				3.18731	2.92776
31
32
33	6.78194				3.22463	4.71181
34
35					5.06059	5.15541
			SICK

## Sheet: 6) +DOXY +S4 -DOXO
	Date		Days	V1	Normalized	Days	V2	Normalized	Days	V4	Normalized	Days	W2	Normalized	Days	W4	Normalized	Days	AC2	Normalized	Days	AC3	Normalized
	2013-01-14		-23	42.9602	0.192399	-9	59.2941	0.374288	-9	94.5829	0.553184	-9	83.4423	0.398565	-9	48.1959	0.315354	-9	59.2858	0.345496	-16	131.184	0.535295
	2013-01-15		-22			-8			-8			-8			-8			-8			-15
	2013-01-16		-21	47.2032	0.211402	-7	80.3881	0.507442	-7	63.2263	0.369789	-7	126.291	0.603233	-7	88.3785	0.578275	-7	90.1066	0.525109	-14	102.897	0.41987
	2013-01-17		-20			-6			-6			-6			-6			-6			-13
	2013-01-18		-19	66.5352	0.297981	-5	167.752	1.05892	-5	115.014	0.672678	-5	202.757	0.968478	-5	150.557	0.985116	-5	127.881	0.745243	-12	104.581	0.426744
	2013-01-19		-18			-4			-4			-4			-4			-4			-11
	2013-01-20		-17			-3			-3			-3			-3			-3			-10
	2013-01-21		-16	48.8825	0.218923	-2	113.09	0.71387	-2	107.707	0.629941	-2	114.98	0.549208	-2	129.039	0.844321	-2	86.6325	0.504863	-9	76.2235	0.31103
	2013-01-22		-15			-1			-1			-1			-1			-1			-8
	2013-01-23		-14	81.5942	0.365424	0	158.418	1	0	170.979	1	0	209.357	1	0	152.831	1	0	171.596	1	-7	108.785	0.443897
	2013-01-24		-13			1			1			1			1			1			-6
	2013-01-25		-12	66.9384	0.299787	2	180.452	1.13909	2	193.14	1.12961	2	172.616	0.824504	2	191.951	1.25597	2	181.462	1.05749	-5	127.052	0.518435
	2013-01-26		-11			3			3			3			3			3			-4
	2013-01-27		-10			4			4			4			4			4			-3
	2013-01-28		-9	84.4277	0.378114	5	218.269	1.3778	5	295.175	1.72638	5	156.104	0.745638	5	220.018	1.43962	5	222.794	1.29836	-2	111.689	0.455749
	2013-01-29		-8			6			6			6			6			6			-1
	2013-01-30		-7	82.7044	0.370396	7	254.911	1.6091	7	237.577	1.38951	7	141.216	0.674522	7	249.413	1.63195	7	158.737	0.925059	0	245.068	1
	2013-01-31		-6			8			8			8			8			8			1
	2013-02-01		-5	91.1809	0.408358	9	274.1	1.73023	9	307.647	1.79932	9	148.641	0.709987	9	392.643	2.56913	9	304.765	1.77606	2	161.864	0.660486
	2013-02-02		-4			10			10			10			10			10			3
	2013-02-03		-3			11			11			11			11			11			4
	2013-02-04		-2	102.396	0.458588	12	193.599	1.22208	12	336.423	1.96763	12	116.585	0.556874	12	437.222	2.86082	12	327.406	1.90801	5	237.844	0.970525
	2013-02-05		-1			13			13			13			13			13			6
	2013-02-06		0	223.287	1	14	302.003	1.90637	14	423.888	2.47918	14	155.098	0.740833	14	546.972	3.57893	14	453.969	2.64557	7	253.044	1.03255
	2013-02-07		1			15			15			15			15			15			8
	2013-02-08		2	145.062	0.649668	16	309.453	1.95339	16	408.174	2.38727	16	157.349	0.751585	16	463.534	3.03298	16	486.798	2.83688	9	206.597	0.84302
	2013-02-09		3			17			17						17			17			10
	2013-02-10		4			18			18						18			18			11
	2013-02-11		5	140.165	0.627737	19	301.807	1.90513	19	386.98	2.26331				19	690.784	4.51991	19	468.462	2.73003	12	315.477	1.28731
	2013-02-12		6			20			20						20			20			13
	2013-02-13		7	205.857	0.921941	21	377.392	2.38225	21	431.775	2.52531				21	677.375	4.43218	21	704.336	4.10461	14	272.811	1.11321
	2013-02-14		8			22			22						22			22			15
	2013-02-15		9	214.972	0.962764	23	408.491	2.57856	23	455.147	2.662				23	650.755	4.258	23	689.741	4.01956	16	307.12	1.2532
	2013-02-16		10			24			24						24			24			17
	2013-02-17		11			25			25						25			25			18
	2013-02-18		12	218.46	0.978385	26	526.883	3.3259	26	591.075	3.457				26	880.121	5.75878	26	832.59	4.85203	19	375.349	1.53161
	2013-02-19		13			27			27												20
	2013-02-20		14	351.095	1.5724	28	719.738	4.54328	28	595.79	3.48457										21	465.876	1.90101
	2013-02-21		15						29												22
	2013-02-22		16	404.736	1.81263				30	941.823	5.5084										23	497.136	2.02856
	2013-02-23		17						31												24
	2013-02-24		18						32												25
	2013-02-25		19	403.433	1.8068				33	915.957	5.35712										26	490.435	2.00122
	2013-02-26		20																		27
	2013-02-27		21	510.636	2.28691																28	572.913	2.33777
	2013-02-28		22																		29
	2013-03-01		23	551.959	2.47198																30	635.182	2.59186
	2013-03-02		24																		31
	2013-03-03		25																		32
	2013-03-04		26	788.992	3.53354																33	783.324	3.19635
	2013-03-05		27																		34
	2013-03-06		28	740.547	3.31658																35	704.967	2.87662
	2013-03-07		29																		36
	2013-03-08		30	815.938	3.65422																37	890.344	3.63305
	2013-03-09		31																		38
	2013-03-10		32																		39
	2013-03-11		33	842.4	3.77273																40	962.725	3.9284
	2013-03-12		34																		41
	2013-03-13		35	861.188	3.85687																42	1128.76	4.60592
	2013-03-14		36
	2013-03-15		37	1336.15	5.98403
	2013-03-16		38
	2013-03-17		39
	2013-03-18		40	1276	5.71463
									FIT								Combined
Days	V1	V2	V4	W2	W4	AC2	AC3
0	1	1	1	1	1	1	1		0.113	1.093	1.097		0.7901	0.1451	0.5607		1	1	1		1	1	1
1
2	0.649668	1.13909	1.12961	0.824504	1.25597	1.05749	0.660486		0.30844	1.20418	1.24384		1.1409	0.4767	0.6661		0.649668	1.13909	1.12961		1.25597	1.05749	0.660486
3
4									0.50388	1.31536	1.39068		1.4917	0.8083	0.7715
5	0.627737	1.3778	1.72638	0.745638	1.43962	1.29836	0.970525										0.627737	1.3778	1.72638		1.43962	1.29836	0.970525
6									0.69932	1.42654	1.53752		1.8425	1.1399	0.8769
7	0.921941	1.6091	1.38951	0.674522	1.63195	0.925059	1.03255										0.921941	1.6091	1.38951		1.63195	0.925059	1.03255
8									0.89476	1.53772	1.68436		2.1933	1.4715	0.9823
9	0.962764	1.73023	1.79932	0.709987	2.56913	1.77606	0.84302										0.962764	1.73023	1.79932		2.56913	1.77606	0.84302
10									1.0902	1.6489	1.8312		2.5441	1.8031	1.0877
11
12	0.978385	1.22208	1.96763	0.556874	2.86082	1.90801	1.28731		1.28564	1.76008	1.97804		2.8949	2.1347	1.1931		0.978385	1.22208	1.96763		2.86082	1.90801	1.28731
13
14	1.5724	1.90637	2.47918	0.740833	3.57893	2.64557	1.11321		1.48108	1.87126	2.12488		3.2457	2.4663	1.2985		1.5724	1.90637	2.47918		3.57893	2.64557	1.11321
15
16	1.81263	1.95339	2.38727	0.751585	3.03298	2.83688	1.2532		1.67652	1.98244	2.27172		3.5965	2.7979	1.4039		1.81263	1.95339	2.38727		3.03298	2.83688	1.2532
17
18									1.87196	2.09362	2.41856		3.9473	3.1295	1.5093
19	1.8068	1.90513	2.26331		4.51991	2.73003	1.53161										1.8068	1.90513	2.26331		4.51991	2.73003	1.53161
20									2.0674	2.2048	2.5654		4.2981	3.4611	1.6147
21	2.28691	2.38225	2.52531		4.43218	4.10461	1.90101										2.28691	2.38225	2.52531		4.43218	4.10461	1.90101
22
23	2.47198	2.57856	2.662		4.258	4.01956	2.02856
24
25
26	3.53354	3.3259	3.457		5.75878	4.85203	2.00122
27
28	3.31658	4.54328	3.48457				2.33777
29
30	3.65422		5.5084				2.59186
31
32
33	3.77273		5.35712				3.19635
34
35	3.85687						2.87662
36
37	5.98403						3.63305
38
39
40	5.71463						3.9284
41
42							4.60592

## Sheet: 12) +DOXY +VEHICLE +DOXO
	Date		Days	E1	Normalized	Days	E3	Normalized	Days	L1	Normalized	Days	P2	Normalized	Days	Q3	Normalized	Days	AB1	Normalized	Days	AB2	Normalized	Days	AB4	Normalized
	2013-01-14		-14	57.6966	0.234272	-7	61.2615	0.432138	-7	92.7255	0.490463	-14	36.6659	0.254692	-14	53.8088	0.166358	-7	104.832	0.601595	-7	111.049	0.495505	-7	87.0987	0.431094
	2013-01-15		-13			-6			-6			-13			-13			-6			-6			-6
	2013-01-16		-12	72.2043	0.29318	-5	118.418	0.835319	-5	110.467	0.584302	-12	98.3349	0.683064	-12	79.3376	0.245284	-5	104.385	0.599031	-5	183.622	0.819326	-5	130.159	0.644223
	2013-01-17		-11			-4			-4			-11			-11			-4			-4			-4
	2013-01-18		-10	73.6388	0.299004	-3	125.413	0.884664	-3	147.592	0.780674	-10	98.7621	0.686031	-10	94.1385	0.291043	-3	118.827	0.681907	-3	246.643	1.10053	-3	148.602	0.735505
	2013-01-19		-9			-2			-2			-9			-9			-2			-2			-2
	2013-01-20		-8			-1			-1			-8			-8			-1			-1			-1
	2013-01-21		-7	91.0894	0.369861	0	141.764	1	0	189.057	1	-7	93.5962	0.650147	-7	89.9803	0.278188	0	174.257	1	0	224.113	1	0	202.041	1
	2013-01-22		-6			1			1			-6			-6			1			1			1
	2013-01-23		-5	54.5434	0.221469	2	145.264	1.02469	2	164.98	0.872645	-5	104.025	0.722588	-5	129.927	0.401688	2	195.866	1.12401	2	235.691	1.05166	2	246.554	1.22032
	2013-01-24		-4			3			3			-4			-4			3			3			3
	2013-01-25		-3	198.97	0.8079	4	130.516	0.920657	4	233.329	1.23417	-3	174.313	1.21083	-3	156.36	0.483411	4	211.753	1.21518	4	283.444	1.26473	4	233.771	1.15705
	2013-01-26		-2			5			5			-2			-2			5			5			5
	2013-01-27		-1			6			6			-1			-1			6			6			6
	2013-01-28		0	246.28	1	7	157.561	1.11143	7	207.045	1.09514	0	143.962	1	0	323.452	1	7	266.296	1.52818	7	223.509	0.997306	7	331.921	1.64284
	2013-01-29		1			8			8			1			1			8			8			8
	2013-01-30		2	303.097	1.2307	9	147.958	1.04369	9	362.794	1.91896	2	185.949	1.29166	2	358.643	1.1088	9	177.649	1.01947	9	238.62	1.06473	9	349.281	1.72876
	2013-01-31		3			10			10			3			3			10			10			10
	2013-02-01		4	367.445	1.49198	11	157.654	1.11209	11	320.957	1.69767	4	190.013	1.31989	4	208.483	0.644558	11	275.73	1.58232	11	282.777	1.26176	11	409.68	2.02771
	2013-02-02		5			12			12			5			5			12			12			12
	2013-02-03		6			13			13			6			6			13			13			13
	2013-02-04		7	688.398	2.79518	14	138.073	0.973966	14	384.053	2.03141	7	249.39	1.73234	7	586.507	1.81328	14	351.896	2.01941	14	228.153	1.01803	14	471.933	2.33583
	2013-02-05		8			15			15			8			8			15			15			15
	2013-02-06		9	477.051	1.93703	16	164.555	1.16077	16	379.263	2.00608	9	291.789	2.02686	9	807.304	2.4959	16	420.706	2.41428	16	290.224	1.29499	16	540.366	2.67454
	2013-02-07		10			17			17			10			10			17			17			17
	2013-02-08		11	801.275	3.25351	18	212.444	1.49858	18	387.123	2.04765	11	301.792	2.09634	11	1033.62	3.19558	18	389.038	2.23255	18	289.532	1.2919	18	543.12	2.68817
	2013-02-09		12			19			19			12			12			19			19			19
	2013-02-10		13			20			20			13			13			20			20			20
	2013-02-11		14	789.508	3.20573	21	199.708	1.40874	21	555.438	2.93794	14	318.059	2.20933	14	998.336	3.08651	21	367.939	2.11147	21	270.186	1.20558	21	593.586	2.93795
	2013-02-12		15			22			22			15			15			22			22			22
	2013-02-13		16	921.414	3.74133	23	235.42	1.66065	23	554.709	2.93408	16	391.15	2.71705	16	1282.97	3.96648	23	442.943	2.54189	23	361.308	1.61217	23	650.312	3.21872
	2013-02-14					24			24			17						24			24			24
	2013-02-15					25	225.353	1.58963	25	585.15	3.09509	18	310.251	2.15509				25	347.634	1.99495	25	395.971	1.76684	25	623.014	3.0836
	2013-02-16					26			26			19						26			26			26
	2013-02-17					27			27			20						27			27			27
	2013-02-18					28	234.857	1.65668	28	652.772	3.45277	21	394.622	2.74116				28	372.662	2.13858	28	404.404	1.80446	28	693.612	3.43303
	2013-02-19					29			29			22						29			29			29
	2013-02-20					30	246.143	1.73629	30	738.504	3.90624	23	450.205	3.12726				30	337.702	1.93795	30	317.552	1.41693	30	763.781	3.78033
	2013-02-21					31			31			24						31			31			31
	2013-02-22					32	307.506	2.16915	32	753.246	3.98422	25	489.497	3.40019				32	431.655	2.47712	32	375.97	1.67759	32	791.799	3.919
	2013-02-23					33			33			26						33			33			33
	2013-02-24					34			34			27						34			34			34
	2013-02-25					35	268.294	1.89255	35	838.235	4.43376	28	567.436	3.94158				35	327.594	1.87994	35	350.034	1.56186	35	946.488	4.68463
	2013-02-26					36						29						36			36
	2013-02-27					37	409.426	2.88809				30	611.369	4.24675				37	454.464	2.60801	37	408.652	1.82342
	2013-02-28					38												38			38
	2013-03-01					39	357.656	2.5229										39	448.34	2.57287	39	349.529	1.55961
	2013-03-02					40												40			40
	2013-03-03					41												41			41
	2013-03-04					42	768.773	5.42292										42	648.512	3.72158	42	275.515	1.22936
	2013-03-05					43												43
	2013-03-06					44	393.881	2.77843										44	534.253	3.06589
	2013-03-07					45												45
	2013-03-08					46	415.386	2.93013										46	648.624	3.72223
	2013-03-09					47												47
	2013-03-10					48												48
	2013-03-11					49	577.739	4.07536										49	674.571	3.87113
	2013-03-12																	50
	2013-03-13																	51	776.083	4.45367
										FIT									COMBINED
Days	E1	E3	L1	P2	Q3	AB1	AB2	AB4
0	1	1	1	1	1	1	1	1		0.9295	0.8501	0.8261	1.124		1.014	1.04	0.939		1	1	1	1		1	1	1
1
2	1.2307	1.02469	0.872645	1.29166	1.1088	1.12401	1.05166	1.22032		1.2845	0.89862	0.9945	1.282		1.14506	1.06538	1.13568		1.2307	1.02469	0.872645	1.29166		1.12401	1.05166	1.22032
3
4	1.49198	0.920657	1.23417	1.31989	0.644558	1.21518	1.26473	1.15705		1.6395	0.94714	1.1629	1.44		1.27612	1.09076	1.33236		1.49198	0.920657	1.23417	1.31989		1.21518	1.26473	1.15705
5
6										1.9945	0.99566	1.3313	1.598		1.40718	1.11614	1.52904
7	2.79518	1.11143	1.09514	1.73234	1.81328	1.52818	0.997306	1.64284											2.79518	1.11143	1.09514	1.73234		1.52818	0.997306	1.64284
8										2.3495	1.04418	1.4997	1.756		1.53824	1.14152	1.72572
9	1.93703	1.04369	1.91896	2.02686	2.4959	1.01947	1.06473	1.72876											1.93703	1.04369	1.91896	2.02686		1.01947	1.06473	1.72876
10										2.7045	1.0927	1.6681	1.914		1.6693	1.1669	1.9224
11	3.25351	1.11209	1.69767	2.09634	3.19558	1.58232	1.26176	2.02771											3.25351	1.11209	1.69767	2.09634		1.58232	1.26176	2.02771
12										3.0595	1.14122	1.8365	2.072		1.80036	1.19228	2.11908
13
14	3.20573	0.973966	2.03141	2.20933	3.08651	2.01941	1.01803	2.33583		3.4145	1.18974	2.0049	2.23		1.93142	1.21766	2.31576		3.20573	0.973966	2.03141	2.20933		2.01941	1.01803	2.33583
15
16	3.74133	1.16077	2.00608	2.71705	3.96648	2.41428	1.29499	2.67454		3.7695	1.23826	2.1733	2.388		2.06248	1.24304	2.51244		3.74133	1.16077	2.00608	2.71705		2.41428	1.29499	2.67454
17
18		1.49858	2.04765	2.15509		2.23255	1.2919	2.68817		4.1245	1.28678	2.3417	2.546		2.19354	1.26842	2.70912		4.1245	1.49858	2.04765	2.15509		2.23255	1.2919	2.68817
19
20										4.4795	1.3353	2.5101	2.704		2.3246	1.2938	2.9058
21		1.40874	2.93794	2.74116		2.11147	1.20558	2.93795											4.657	1.40874	2.93794	2.74116		2.11147	1.20558	2.93795
22
23		1.66065	2.93408	3.12726		2.54189	1.61217	3.21872
24
25		1.58963	3.09509	3.40019		1.99495	1.76684	3.0836
26
27
28		1.65668	3.45277	3.94158		2.13858	1.80446	3.43303
29
30		1.73629	3.90624	4.24675		1.93795	1.41693	3.78033
31
32		2.16915	3.98422			2.47712	1.67759	3.919
33
34
35		1.89255	4.43376			1.87994	1.56186	4.68463
36
37		2.88809				2.60801	1.82342
38
39		2.5229				2.57287	1.55961
40
41
42		5.42292				3.72158	1.22936
43
44		2.77843				3.06589
45
46		2.93013				3.72223
47
48
49		4.07536				3.87113
50
51						4.45367
					Wrong injection
					Day 4

## Sheet: 8) +DOXY +S4 +DOXO
	Date		Days	F1	Normalized	Days	F2	Normalized	Days	F3	Normalized	Days	P1	Normalized	Days	P3	Normalized	Days	R3	Normalized	Days	R4	Normalized	Days	AC1	Normalized
	2013-01-14		-14	27.7441	0.164039	-14	49.6757	0.326782	-7	73.24	0.405346	-7	87.1415	0.47819	-7	63.8001	0.374921	-7	95.5006	0.553655	-7	107.825	0.617421	-7	86.8898	0.525636
	2013-01-15		-13			-13			-6			-6			-6			-6			-6			-6
	2013-01-16		-12	67.3484	0.398203	-12	76.8311	0.505418	-5	131.789	0.729384	-5	135.595	0.74408	-5	88.4811	0.519959	-5	112.504	0.65223	-5	130.233	0.745736	-5	118.933	0.719482
	2013-01-17		-11			-11			-4			-4			-4			-4			-4			-4
	2013-01-18		-10	96.9205	0.57305	-10	102.288	0.67288	-3	233.517	1.2924	-3	117.157	0.642901	-3	129.51	0.761066	-3	173.713	1.00708	-3	204.075	1.16857	-3	154.256	0.933163
	2013-01-19		-9			-9			-2			-2			-2			-2			-2			-2
	2013-01-20		-8			-8			-1			-1			-1			-1			-1			-1
	2013-01-21		-7	106.313	0.628583	-7	84.9647	0.558923	0	180.685	1	0	182.232	1	0	170.169	1	0	172.491	1	0	174.637	1	0	165.304	1
	2013-01-22		-6			-6			1			1			1			1			1			1
	2013-01-23		-5	121.931	0.720927	-5	96.5914	0.635407	2	190.707	1.05546	2	188.108	1.03224	2	214.843	1.26252	2	200.524	1.16252	2	208.424	1.19347	2	271.516	1.64253
	2013-01-24		-4			-4			3			3			3			3			3			3
	2013-01-25		-3	153.797	0.909337	-3	124.227	0.817203	4	197.396	1.09249	4	236.982	1.30044	4	297.984	1.7511	4	198.354	1.14994	4	332.935	1.90644	4	305.325	1.84705
	2013-01-26		-2			-2			5			5			5			5			5			5
	2013-01-27		-1			-1			6			6			6			6			6			6
	2013-01-28		0	169.131	1	0	152.015	1	7	327.026	1.80992	7	290.39	1.59352	7	288.777	1.697	7	236.45	1.37079	7	266.985	1.5288	7	242.539	1.46723
	2013-01-29		1			1			8			8			8			8			8			8
	2013-01-30		2	219.131	1.29563	2	160.194	1.0538	9	236.149	1.30696	9	381.932	2.09586	9	257.1	1.51085	9	274.948	1.59398	9	278.337	1.5938	9	366.93	2.21973
	2013-01-31		3			3			10			10			10			10			10			10
	2013-02-01		4	210.648	1.24547	4	146.211	0.961823	11	283.193	1.56733	11	340.728	1.86975	11	338.449	1.9889	11	329.851	1.91228	11	243.454	1.39406	11	382.631	2.31471
	2013-02-02		5			5			12			12			12			12			12			12
	2013-02-03		6			6			13			13			13			13			13			13
	2013-02-04		7	289.918	1.71416	7	164.757	1.08382	14	313.405	1.73454	14	512.618	2.81299	14	418.095	2.45693	14	391.338	2.26874	14	324.434	1.85776	14	636.531	3.85067
	2013-02-05		8			8			15			15			15			15			15			15
	2013-02-06		9	332.089	1.96351	9	172.798	1.13672	16	317.83	1.75903	16	587.361	3.22315	16	438.42	2.57637	16	371.966	2.15644	16	307.381	1.76012	16	704.538	4.26207
	2013-02-07		10			10			17			17			17			17			17			17
	2013-02-08		11	370.987	2.19349	11	180.634	1.18826	18	303.608	1.68031	18	523.55	2.87298	18	401.504	2.35944	18	250.188	1.45044	18	273.335	1.56516	18	794.412	4.80576
	2013-02-09		12			12			19			19			19			19			19			19
	2013-02-10		13			13			20			20			20			20			20			20
	2013-02-11		14	484.183	2.86277	14	213.771	1.40625	21	392.023	2.16965	21	739.083	4.05572	21	484.542	2.84741	21	322.85	1.87169	21	308.598	1.76708	21	798.06	4.82783
	2013-02-12		15			15			22			22			22			22			22			22
	2013-02-13		16	448.744	2.65324	16	220.077	1.44773	23	465.422	2.57587	23	779.695	4.27858	23	521.39	3.06395	23	278.169	1.61266	23	278.67	1.59571	23	991.699	5.99924
	2013-02-14		17			17			24			24			24			24			24
	2013-02-15		18	491.476	2.90589	18	205.816	1.35392	25	469.55	2.59872	25	642.615	3.52636	25	486.877	2.86113	25	238.742	1.38408	25	326.938	1.8721
	2013-02-16		19			19			26			26			26			26			26
	2013-02-17		20			20			27			27			27			27			27
	2013-02-18		21	499.727	2.95467	21	249.013	1.63808	28	455.435	2.5206	28	934.124	5.12601	28	628.539	3.69361	28	249.516	1.44654	28	350.007	2.0042
	2013-02-19		22			22			29						29			29			29
	2013-02-20		23	701.405	4.14712	23	275.048	1.80935	30	553.591	3.06384				30	688.247	4.04448	30	268.965	1.5593	30	331.705	1.8994
	2013-02-21					24			31									31			31
	2013-02-22					25	293.309	1.92947	32	634.077	3.5093							32	199.517	1.15668	32	381.271	2.18322
	2013-02-23					26			33									33			33
	2013-02-24					27			34									34			34
	2013-02-25					28	347.518	2.28608	35	609.397	3.3727							35	197.629	1.14573	35	365.554	2.09322
	2013-02-26					29			36									36			36
	2013-02-27					30	450.201	2.96156	37	551.432	3.0519							37	199.421	1.15612	37	403.237	2.309
	2013-02-28					31			38									38			38
	2013-03-01					32	358.144	2.35598	39	474.105	2.62393							39	191.504	1.11023	39	369.52	2.11593
	2013-03-02					33			40									40			40
	2013-03-03					34			41									41			41
	2013-03-04					35	353.108	2.32285	42	455.282	2.51975							42	178.414	1.03434	42	309.781	1.77386
	2013-03-05					36			43									43			43
	2013-03-06					37	331.032	2.17762	44	427.422	2.36556							44	115.582	0.670078	44	345.376	1.97768
	2013-03-07					38			45									45			45
	2013-03-08					39	424.867	2.7949	46	463.344	2.56437							46	130.155	0.754563	46	405.261	2.32059
	2013-03-09					40			47									47			47
	2013-03-10					41			48									48			48
	2013-03-11					42	447.815	2.94586	49	409.982	2.26904							49	124.92	0.72421	49	449.306	2.5728
	2013-03-12					43			50									50			50
	2013-03-13					44	402.013	2.64456	51	369.431	2.04461							51	137.616	0.797813	51	436.257	2.49808
	2013-03-14					45			52									52			52
	2013-03-15					46	425.757	2.80076	53	338.078	1.87109							53	144.335	0.83677	53	474.332	2.7161
	2013-03-16								54									54			54
	2013-03-17								55									55			55
	2013-03-18								56	383.221	2.12093							56	201.756	1.16966	56	431.817	2.47265
	2013-03-19								57									57			57
	2013-03-20								58	369.364	2.04424							58	90.9638	0.527354	58	409.386	2.34421
	2013-03-21								59									59			59
	2013-03-22								60	304.082	1.68294							60	114.781	0.665432	60	357.307	2.046
	2013-03-23																				61
	2013-03-24																				62
	2013-03-25																				63	470.168	2.69226
	2013-03-26																				64
	2013-03-27																				65	455.144	2.60623
	2013-03-28																				66
	2013-03-29																				67	477.356	2.73342
	2013-03-30																				68
	2013-03-31																				69
	2013-04-01																				70
	2013-04-02																				71	232.459	1.3311
										FIT									COMBINED
Days	F1	F2	F3	P1	P3	R3	R4	AC1
0	1	1	1	1	1	1	1	1		1.027	0.8138	0.9386	0.7546	1.115	0.9214	1.153	0.8099		1	1	1	1	1	1	1	1
1
2	1.29563	1.0538	1.05546	1.03224	1.26252	1.16252	1.19347	1.64253		1.233	0.88798	1.04222	1.035	1.2779	1.08772	1.22006	1.2049		1.29563	1.0538	1.05546	1.03224	1.26252	1.16252	1.19347	1.64253
3
4	1.24547	0.961823	1.09249	1.30044	1.7511	1.14994	1.90644	1.84705		1.439	0.96216	1.14584	1.3154	1.4408	1.25404	1.28712	1.5999		1.24547	0.961823	1.09249	1.30044	1.7511	1.14994	1.90644	1.84705
5
6										1.645	1.03634	1.24946	1.5958	1.6037	1.42036	1.35418	1.9949
7	1.71416	1.08382	1.80992	1.59352	1.697	1.37079	1.5288	1.46723											1.71416	1.08382	1.80992	1.59352	1.697	1.37079	1.5288	1.46723
8										1.851	1.11052	1.35308	1.8762	1.7666	1.58668	1.42124	2.3899
9	1.96351	1.13672	1.30696	2.09586	1.51085	1.59398	1.5938	2.21973											1.96351	1.13672	1.30696	2.09586	1.51085	1.59398	1.5938	2.21973
10										2.057	1.1847	1.4567	2.1566	1.9295	1.753	1.4883	2.7849
11	2.19349	1.18826	1.56733	1.86975	1.9889	1.91228	1.39406	2.31471											2.19349	1.18826	1.56733	1.86975	1.9889	1.91228	1.39406	2.31471
12										2.263	1.25888	1.56032	2.437	2.0924	1.91932	1.55536	3.1799
13
14	2.86277	1.40625	1.73454	2.81299	2.45693	2.26874	1.85776	3.85067		2.469	1.33306	1.66394	2.7174	2.2553	2.08564	1.62242	3.5749		2.86277	1.40625	1.73454	2.81299	2.45693	2.26874	1.85776	3.85067
15
16	2.65324	1.44773	1.75903	3.22315	2.57637	2.15644	1.76012	4.26207		2.675	1.40724	1.76756	2.9978	2.4182	2.25196	1.68948	3.9699		2.65324	1.44773	1.75903	3.22315	2.57637	2.15644	1.76012	4.26207
17
18	2.90589	1.35392	1.68031	2.87298	2.35944	1.45044	1.56516	4.80576		2.881	1.48142	1.87118	3.2782	2.5811	2.41828	1.75654	4.3649		2.90589	1.35392	1.68031	2.87298	2.35944	1.45044	1.56516	4.80576
19
20										3.087	1.5556	1.9748	3.5586	2.744	2.5846	1.8236	4.7599
21	2.95467	1.63808	2.16965	4.05572	2.84741	1.87169	1.76708	4.82783											2.95467	1.63808	2.16965	4.05572	2.84741	1.87169	1.76708	4.82783
22
23	4.14712	1.80935	2.57587	4.27858	3.06395	1.61266	1.59571	5.99924
24
25		1.92947	2.59872	3.52636	2.86113	1.38408	1.8721
26
27
28		2.28608	2.5206	5.12601	3.69361	1.44654	2.0042
29
30		2.96156	3.06384		4.04448	1.5593	1.8994
31
32		2.35598	3.5093			1.15668	2.18322
33
34
35		2.32285	3.3727			1.14573	2.09322
36
37		2.17762	3.0519			1.15612	2.309
38
39		2.7949	2.62393			1.11023	2.11593
40
41
42		2.94586	2.51975			1.03434	1.77386
43
44		2.64456	2.36556			0.670078	1.97768
45
46		2.80076	2.56437			0.754563	2.32059
47
48
49			2.26904			0.72421	2.5728
50
51			2.04461			0.797813	2.49808
52
53			1.87109			0.83677	2.7161
54
55
56			2.12093			1.16966	2.47265
57
58			2.04424			0.527354	2.34421
59
60			1.68294			0.665432	2.046
61
62
63							2.69226
64
65							2.60623
66
67							2.73342
68
69
70
71							1.3311
