# Supplementary material for: The Sulfamate Small Molecule CAIX Inhibitor S4 Modulates Doxorubicin Efficacy
Source: PLoS One. 2016 Aug 11;11(8):e0161040. doi: 10.1371/journal.pone.0161040 (PMC4981362; doi:10.1371/journal.pone.0161040)
Supplement: S6 File — Concentration of S4 were measured at the indicated time points (n = 3 mice per time point) after both intravenous and oral administration of S4. (XLSX) [file pone.0161040.s010.xlsx]

## Sheet: Sheet1
Oral administration (50 mg/kg)
	Time (hr)	0.0833333	0.25	0.5	1	2	4	8
Pool 1	Concentration (µg/ml)	0.0201119	0.0198439	0.0261533	0.0344076	0.0161958	0.0212202	0.0134421
Pool 2	Concentration (µg/ml)	0.00909929	0.0427445	0.0199979	0.0455923	0.0270121	0.024296
Pool 3	Concentration (µg/ml)	0.00462571	0.0191237	0.0186185	0.0231472	0.0186937	0.0166943	0.0300655
IV administration (5 mg/kg)
	Time (hr)	0.0833333	0.25	0.5	1	2	4	8
Pool 1	Concentration (µg/ml)	1.09647	0.195249	0.097041	0.0242914	0.00288795	0.00128386
Pool 2	Concentration (µg/ml)	0.825671	0.283217	0.139161	0.0194952	0.00541113
Pool 3	Concentration (µg/ml)	0.792963	0.219633	0.119337	0.0281174	0.00419758
	Average weight per mouse	= 27.0 gram
	Oral administration	= 1.4 mg	per mouse
	IV administration	= 0.14 mg	per mouse
